# Supplementary material for: A Genome-Wide Screen Identifies Yeast Genes Required for Tolerance to Technical Toxaphene, an Organochlorinated Pesticide Mixture
Source: PLoS One. 2013 Nov 18;8(11):e81253. doi: 10.1371/journal.pone.0081253 (PMC3832591; doi:10.1371/journal.pone.0081253)
Supplement: Table S2 — Mutants displaying altered growth in toxaphene. DSSA identified strains sensitive or resistant to various doses of toxaphene. A negative log2 value signifies sensitivity at the corresponding dose, while a positive log2 value signifies resistance. (XLS) [file pone.0081253.s003.xls]

## Sheet: mutants with altered growth in toxaphene
Strains with altered growth in toxaphene.
A negative log2 value signifies sensitivity at the corresponding dose.
A positive log2 value signifies resistance at the corresponding dose.
See methods and Jo et al., 2009 for more information on analysis.
ORF	25% IC20 (160 μM)	50% IC20 (320 μM)	100% IC20 (640 μM)	Name	Description of deleted gene		Web.based.Db
YOR153W	-6.3	-5.8	-6.05	PDR5	Plasma membrane ATP-binding cassette (ABC) transporter, multidrug transporter actively regulated by Pdr1p; also involved in steroid transport, cation resistance, and cellular detoxification during exponential growth		http://db.yeastgenome.org/cgi-bin/locus.pl?locus=YOR153W
YDL020C	-3.15	-3.05	-2.55	RPN4	Transcription factor that stimulates expression of proteasome genes; Rpn4p levels are in turn regulated by the 26S proteasome in a negative feedback control mechanism; RPN4 is transcriptionally regulated by various stress responses		http://db.yeastgenome.org/cgi-bin/locus.pl?locus=YDL020C
YIR023W	-3.1	-3.5	-3	DAL81	Positive regulator of genes in multiple nitrogen degradation pathways; contains DNA binding domain but does not appear to bind the dodecanucleotide sequence present in the promoter region of many genes involved in allantoin catabolism		http://db.yeastgenome.org/cgi-bin/locus.pl?locus=YIR023W
YDR354W	-2.9	-4.5	-4.7	TRP4	Anthranilate phosphoribosyl transferase of the tryptophan biosynthetic pathway, catalyzes the phosphoribosylation of anthranilate, subject to the general control system of amino acid biosynthesis		http://db.yeastgenome.org/cgi-bin/locus.pl?locus=YDR354W
YDR126W	-2.9	-3.2	-3	SWF1	Palmitoyltransferase that acts on the SNAREs Snc1p, Syn8p, Tlg1p and likely on all SNAREs; member of a family of putative palmitoyltransferases containing an Asp-His-His-Cys-cysteine rich (DHHC-CRD) domain; may have a role in vacuole fusion		http://db.yeastgenome.org/cgi-bin/locus.pl?locus=YDR126W
YNL229C	-2.75	-2.45	-2.95	URE2	Nitrogen catabolite repression transcriptional regulator that acts by inhibition of GLN3 transcription in good nitrogen source; has glutathione peroxidase activity and can mutate to acquire GST activity; altered form creates [URE3] prion		http://db.yeastgenome.org/cgi-bin/locus.pl?locus=YNL229C
YDR463W	-2.5	-3.1	-3	STP1	Transcription factor, undergoes proteolytic processing by SPS (Ssy1p-Ptr3p-Ssy5p)-sensor component Ssy5p in response to extracellular amino acids; activates transcription of amino acid permease genes and may have a role in tRNA processing		http://db.yeastgenome.org/cgi-bin/locus.pl?locus=YDR463W
YGR153W	-2.5	-2.6	-2.6		Putative protein of unknown function		http://db.yeastgenome.org/cgi-bin/locus.pl?locus=YGR153W
YDR008C	-2.3	-2.8	-3.1		Dubious open reading frame unlikely to encode a protein; partially overlaps TRP1 gene		http://db.yeastgenome.org/cgi-bin/locus.pl?locus=YDR008C
YBR171W	-2.3	-2.6	-2.4	SEC66	Non-essential subunit of Sec63 complex (Sec63p, Sec62p, Sec66p and Sec72p); with Sec61 complex, Kar2p/BiP and Lhs1p forms a channel competent for SRP-dependent and post-translational SRP-independent protein targeting and import into the ER		http://db.yeastgenome.org/cgi-bin/locus.pl?locus=YBR171W
YEL045C	-2.2	-2.6	-2.4		Dubious open reading frame unlikely to encode a protein based on available experimental and comparative sequence data; deletion gives MMS sensitivity, growth defect under alkaline conditions, less than optimal growth upon citric acid stress		http://db.yeastgenome.org/cgi-bin/locus.pl?locus=YEL045C
YGL013C	-2.15	-2.25	-2.7	PDR1	Zinc cluster protein that is a master regulator involved in recruiting other zinc cluster proteins to pleiotropic drug response elements (PDREs) to fine tune the regulation of multidrug resistance genes		http://db.yeastgenome.org/cgi-bin/locus.pl?locus=YGL013C
YGR063C	-2	-1.85	-1.95	SPT4	Protein involved in the regulating Pol I and Pol II transcription, pre-mRNA processing, kinetochore function, and gene silencing; forms a complex with Spt5p		http://db.yeastgenome.org/cgi-bin/locus.pl?locus=YGR063C
YKR019C	-1.75	-2.5	-2	IRS4	EH domain-containing protein involved in regulating phosphatidylinositol 4,5-bisphosphate levels and autophagy; Irs4p and Tax4p bind and activate the PtdIns phosphatase Inp51p; Irs4p and Tax4p are involved in localizing Atg17p to the PAS		http://db.yeastgenome.org/cgi-bin/locus.pl?locus=YKR019C
YKL077W	-1.75	-1.45	-1.2		Putative protein of unknown function; green fluorescent protein (GFP)-fusion protein localizes to the vacuole		http://db.yeastgenome.org/cgi-bin/locus.pl?locus=YKL077W
YHR167W	-1.65	-2	-2.5	THP2	Subunit of the THO complex, which connects transcription elongation and mitotic recombination, and of the TREX complex, which is recruited to activated genes and couples transcription to mRNA export; involved in telomere maintenance		http://db.yeastgenome.org/cgi-bin/locus.pl?locus=YHR167W
YDR203W	-1.6	-1.9	-2.2		Dubious open reading frame unlikely to encode a functional protein; partially overlaps RAV2 gene		http://db.yeastgenome.org/cgi-bin/locus.pl?locus=YDR203W
YIL090W	-1.5	-1.5	-2.2	ICE2	Integral ER membrane protein with type-III transmembrane domains; mutations cause defects in cortical ER morphology in both the mother and daughter cells		http://db.yeastgenome.org/cgi-bin/locus.pl?locus=YIL090W
YPR074C	-1.5	-1.4	-1.7	TKL1	Transketolase, similar to Tkl2p; catalyzes conversion of xylulose-5-phosphate and ribose-5-phosphate to sedoheptulose-7-phosphate and glyceraldehyde-3-phosphate in the pentose phosphate pathway; needed for synthesis of aromatic amino acids		http://db.yeastgenome.org/cgi-bin/locus.pl?locus=YPR074C
YGL005C	-1.5	-1.4	-1.4	COG7	Component of the conserved oligomeric Golgi complex (Cog1p through Cog8p), a cytosolic tethering complex that functions in protein trafficking to mediate fusion of transport vesicles to Golgi compartments		http://db.yeastgenome.org/cgi-bin/locus.pl?locus=YGL005C
YDR231C	-1.45	-1.85	-2.05	COX20	Mitochondrial inner membrane protein, required for proteolytic processing of Cox2p and its assembly into cytochrome c oxidase		http://db.yeastgenome.org/cgi-bin/locus.pl?locus=YDR231C
YCR071C	-1.4	-1.7	-2.6	IMG2	Mitochondrial ribosomal protein of the large subunit		http://db.yeastgenome.org/cgi-bin/locus.pl?locus=YCR071C
YDR455C	-1.4	-1.5	-1.3		Dubious open reading frame unlikely to encode a protein; partially overlaps the verified gene YDR456W		http://db.yeastgenome.org/cgi-bin/locus.pl?locus=YDR455C
YJL130C	-1.3	-1.4	-1.55	URA2	Bifunctional carbamoylphosphate synthetase (CPSase)-aspartate transcarbamylase (ATCase), catalyzes the first two enzymatic steps in the de novo biosynthesis of pyrimidines; both activities are subject to feedback inhibition by UTP		http://db.yeastgenome.org/cgi-bin/locus.pl?locus=YJL130C
YNL032W	-1.3	-1.3	-1.3	SIW14	Tyrosine phosphatase that plays a role in actin filament organization and endocytosis; localized to the cytoplasm		http://db.yeastgenome.org/cgi-bin/locus.pl?locus=YNL032W
YOR070C	-1.25	-1.55	-1.5	GYP1	Cis-golgi GTPase-activating protein (GAP) for the Rab family members Ypt1p (in vivo) and for Ypt1p, Sec4p, Ypt7p, and Ypt51p (in vitro); involved in vesicle docking and fusion		http://db.yeastgenome.org/cgi-bin/locus.pl?locus=YOR070C
YHR155W	-1.25	-1.5	-1.75	YSP1	Mitochondrial protein with a potential role in promoting mitochondrial fragmentation during programmed cell death in response to high levels of alpha-factor mating pheromone or the drug amiodarone		http://db.yeastgenome.org/cgi-bin/locus.pl?locus=YHR155W
YJL120W	-1.25	-1.3	-1.35		Dubious open reading frame unlikely to encode a protein, based on available experimental and comparative sequence data; partially overlaps the verified gene YJL121C/RPE1; deletion confers sensitivity to GSAO		http://db.yeastgenome.org/cgi-bin/locus.pl?locus=YJL120W
YMR264W	-1.2	-1	-1.15	CUE1	Endoplasmic reticulum membrane protein that recruits the ubiquitin-conjugating enzyme Ubc7p to the ER where it functions in protein degradation; contains a CUE domain that binds ubiquitin to facilitate intramolecular monoubiquitination		http://db.yeastgenome.org/cgi-bin/locus.pl?locus=YMR264W
YGR178C	-1.2	-0.9	-1.1	PBP1	Component of glucose deprivation induced stress granules, involved in P-body-dependent granule assembly; similar to human ataxin-2; interacts with Pab1p to regulate mRNA polyadenylation; interacts with Mkt1p to regulate HO translation		http://db.yeastgenome.org/cgi-bin/locus.pl?locus=YGR178C
YML048W	-1.1	-1.1	-1.4	GSF2	ER localized integral membrane protein that may promote secretion of certain hexose transporters, including Gal2p; involved in glucose-dependent repression		http://db.yeastgenome.org/cgi-bin/locus.pl?locus=YML048W
YHR073W	-1.1	-1.05	-1.7	OSH3	Member of an oxysterol-binding protein family with seven members in S. cerevisiae; family members have overlapping, redundant functions in sterol metabolism and collectively perform a function essential for viability		http://db.yeastgenome.org/cgi-bin/locus.pl?locus=YHR073W
YNL010W	-1.1	-1	-0.8		Putative protein of unknown function with similarity to phosphoserine phosphatases; green fluorescent protein (GFP)-fusion protein localizes to the cytoplasm and nucleus; homozygous diploid mutant shows an increase in glycogen accumulation		http://db.yeastgenome.org/cgi-bin/locus.pl?locus=YNL010W
YKL155C	-1	-1.5	-1.65	RSM22	Mitochondrial ribosomal protein of the small subunit; also predicted to be an S-adenosylmethionine-dependent methyltransferase		http://db.yeastgenome.org/cgi-bin/locus.pl?locus=YKL155C
YDR204W	-1	-1.5	-1.4	COQ4	Protein with a role in ubiquinone (Coenzyme Q) biosynthesis, possibly functioning in stabilization of Coq7p; located on the matrix face of the mitochondrial inner membrane; component of a mitochondrial ubiquinone-synthesizing complex		http://db.yeastgenome.org/cgi-bin/locus.pl?locus=YDR204W
YML062C	-1	-1.3	-1.7	MFT1	Subunit of the THO complex, which is a nuclear complex comprised of Hpr1p, Mft1p, Rlr1p, and Thp2p, that is involved in transcription elongation and mitotic recombination; involved in telomere maintenance		http://db.yeastgenome.org/cgi-bin/locus.pl?locus=YML062C
YJL121C	-1	-1.2	-1.6	RPE1	D-ribulose-5-phosphate 3-epimerase, catalyzes a reaction in the non-oxidative part of the pentose-phosphate pathway; mutants are sensitive to oxidative stress		http://db.yeastgenome.org/cgi-bin/locus.pl?locus=YJL121C
YJL141C	-1	-1	-1.2	YAK1	Serine-threonine protein kinase that is part of a glucose-sensing system involved in growth control in response to glucose availability; translocates from the cytoplasm to the nucleus and phosphorylates Pop2p in response to a glucose signal		http://db.yeastgenome.org/cgi-bin/locus.pl?locus=YJL141C
YNR051C	-0.95	-1.35	-1.8	BRE5	Ubiquitin protease cofactor, forms deubiquitination complex with Ubp3p that coregulates anterograde and retrograde transport between the endoplasmic reticulum and Golgi compartments; null is sensitive to brefeldin A		http://db.yeastgenome.org/cgi-bin/locus.pl?locus=YNR051C
YGR222W	-0.95	-1.3	-1.35	PET54	Mitochondrial inner membrane protein that binds to the 5' UTR of the COX3 mRNA to activate its translation together with Pet122p and Pet494p; also binds to the COX1 Group I intron AI5 beta to facilitate exon ligation during splicing		http://db.yeastgenome.org/cgi-bin/locus.pl?locus=YGR222W
YCR086W	-0.9	-1.1	-1.5	CSM1	Nucleolar protein that forms a complex with Lrs4p and then Mam1p at kinetochores during meiosis I to mediate accurate homolog segregation; required for condensin recruitment to the replication fork barrier site and rDNA repeat segregation		http://db.yeastgenome.org/cgi-bin/locus.pl?locus=YCR086W
YGL043W	-0.8	-0.8	-1	DST1	General transcription elongation factor TFIIS, enables RNA polymerase II to read through blocks to elongation by stimulating cleavage of nascent transcripts stalled at transcription arrest sites		http://db.yeastgenome.org/cgi-bin/locus.pl?locus=YGL043W
YGL253W	-0.7	-0.9	-1.3	HXK2	Hexokinase isoenzyme 2 that catalyzes phosphorylation of glucose in the cytosol; predominant hexokinase during growth on glucose; functions in the nucleus to repress expression of HXK1 and GLK1 and to induce expression of its own gene		http://db.yeastgenome.org/cgi-bin/locus.pl?locus=YGL253W
YGR064W	-2		-1.4		Dubious open reading frame unlikely to encode a protein, based on available experimental and comparative sequence data; partially overlaps the verified ORF SPT4/YGR063C		http://db.yeastgenome.org/cgi-bin/locus.pl?locus=YGR064W
YGL020C	-1.9		-2.1	GET1	Subunit of the GET complex; involved in insertion of proteins into the ER membrane; required for the retrieval of HDEL proteins from the Golgi to the ER in an ERD2 dependent fashion and for normal mitochondrial morphology and inheritance		http://db.yeastgenome.org/cgi-bin/locus.pl?locus=YGL020C
YEL031W	-1.55	-1.4		SPF1	P-type ATPase, ion transporter of the ER membrane involved in ER function and Ca2+ homeostasis; required for regulating Hmg2p degradation; confers sensitivity to a killer toxin (SMKT) produced by Pichia farinosa KK1		http://db.yeastgenome.org/cgi-bin/locus.pl?locus=YEL031W
YDR028C	-1.5		-1.5	REG1	Regulatory subunit of type 1 protein phosphatase Glc7p, involved in negative regulation of glucose-repressible genes		http://db.yeastgenome.org/cgi-bin/locus.pl?locus=YDR028C
YGL054C	-1.4		-1.7	ERV14	Protein localized to COPII-coated vesicles, involved in vesicle formation and incorporation of specific secretory cargo; required for the delivery of bud-site selection protein Axl2p to cell surface; related to Drosophila cornichon		http://db.yeastgenome.org/cgi-bin/locus.pl?locus=YGL054C
YLR270W	-1.35	-1.15		DCS1	Non-essential hydrolase involved in mRNA decapping, may function in a feedback mechanism to regulate deadenylation, contains pyrophosphatase activity and a HIT (histidine triad) motif; interacts with neutral trehalase Nth1p		http://db.yeastgenome.org/cgi-bin/locus.pl?locus=YLR270W
YGR166W	-1.3	-1.5		KRE11	Protein involved in biosynthesis of cell wall beta-glucans; subunit of the TRAPP (transport protein particle) complex, which is involved in the late steps of endoplasmic reticulum to Golgi transport		http://db.yeastgenome.org/cgi-bin/locus.pl?locus=YGR166W
YHR189W	-1.3		-1.6	PTH1	One of two (see also PTH2) mitochondrially-localized peptidyl-tRNA hydrolases; dispensable for respiratory growth on rich medium, but required for respiratory growth on minimal medium		http://db.yeastgenome.org/cgi-bin/locus.pl?locus=YHR189W
YNL148C	-1.3		-1	ALF1	Alpha-tubulin folding protein, similar to mammalian cofactor B; Alf1p-GFP localizes to cytoplasmic microtubules; required for the folding of alpha-tubulin and may play an additional role in microtubule maintenance		http://db.yeastgenome.org/cgi-bin/locus.pl?locus=YNL148C
YLR201C	-1.2	-1.5		COQ9	Protein required for ubiquinone (coenzyme Q) biosynthesis and respiratory growth; localizes to the matrix face of the mitochondrial inner membrane in a large complex with ubiquinone biosynthetic enzymes		http://db.yeastgenome.org/cgi-bin/locus.pl?locus=YLR201C
YLR126C	-1.2	-1			Putative protein of unknown function with similarity to glutamine amidotransferase proteins; has Aft1p-binding motif in the promoter; may be involved in copper and iron homeostasis; YLR126C is not an essential protein		http://db.yeastgenome.org/cgi-bin/locus.pl?locus=YLR126C
YHR129C	-1.2		-0.9	ARP1	Actin-related protein of the dynactin complex; required for spindle orientation and nuclear migration; putative ortholog of mammalian centractin		http://db.yeastgenome.org/cgi-bin/locus.pl?locus=YHR129C
YER084W	-1		-1.1		Dubious open reading frame unlikely to encode a protein, based on available experimental and comparative sequence data		http://db.yeastgenome.org/cgi-bin/locus.pl?locus=YER084W
YAL053W	-0.9	-1.1		FLC2	Putative FAD transporter; required for uptake of FAD into endoplasmic reticulum; involved in cell wall maintenance		http://db.yeastgenome.org/cgi-bin/locus.pl?locus=YAL053W
YBR068C	-0.9	-0.8		BAP2	High-affinity leucine permease, functions as a branched-chain amino acid permease involved in the uptake of leucine, isoleucine and valine; contains 12 predicted transmembrane domains		http://db.yeastgenome.org/cgi-bin/locus.pl?locus=YBR068C
YOR067C	-0.8	-0.8		ALG8	Glucosyl transferase, involved in N-linked glycosylation; adds glucose to the dolichol-linked oligosaccharide precursor prior to transfer to protein during lipid-linked oligosaccharide biosynthesis; similar to Alg6p		http://db.yeastgenome.org/cgi-bin/locus.pl?locus=YOR067C
YGL148W	-0.8		-1.55	ARO2	Bifunctional chorismate synthase and flavin reductase, catalyzes the conversion of 5-enolpyruvylshikimate 3-phosphate (EPSP) to form chorismate, which is a precursor to aromatic amino acids		http://db.yeastgenome.org/cgi-bin/locus.pl?locus=YGL148W
YOR330C		-1.6	-1.8	MIP1	Catalytic subunit of the mitochondrial DNA polymerase; conserved C-terminal segment is required for the maintenance of mitochondrial genome; related to human POLG, which has been associated with mitochondrial diseases		http://db.yeastgenome.org/cgi-bin/locus.pl?locus=YOR330C
YER151C		-1.5	-2.05	UBP3	Ubiquitin-specific protease that interacts with Bre5p to co-regulate anterograde and retrograde transport between endoplasmic reticulum and Golgi compartments; inhibitor of gene silencing; cleaves ubiquitin fusions but not polyubiquitin		http://db.yeastgenome.org/cgi-bin/locus.pl?locus=YER151C
YJL166W		-1.35	-1.9	QCR8	Subunit 8 of ubiquinol cytochrome-c reductase complex, which is a component of the mitochondrial inner membrane electron transport chain; oriented facing the intermembrane space; expression is regulated by Abf1p and Cpf1p		http://db.yeastgenome.org/cgi-bin/locus.pl?locus=YJL166W
YEL062W		-1.3	-1.4	NPR2	Component of an evolutionarily conserved Npr2/3 complex that mediates downregulation of TORC1 activity in response to amino acid limitation; homolog of human NPRL2; target of Grr1p (E3 ligase); required for growth on urea and proline		http://db.yeastgenome.org/cgi-bin/locus.pl?locus=YEL062W
YER141W		-1.2	-1.45	COX15	Protein required for the hydroxylation of heme O to form heme A, which is an essential prosthetic group for cytochrome c oxidase		http://db.yeastgenome.org/cgi-bin/locus.pl?locus=YER141W
YJL004C		-1.2	-1.4	SYS1	Integral membrane protein of the Golgi required for targeting of the Arf-like GTPase Arl3p to the Golgi; multicopy suppressor of ypt6 null mutation		http://db.yeastgenome.org/cgi-bin/locus.pl?locus=YJL004C
YPR099C		-1.2	-1.4		Dubious open reading frame unlikely to encode a protein, based on available experimental and comparative sequence data; partially overlaps the verified gene MRPL51/YPR100W		http://db.yeastgenome.org/cgi-bin/locus.pl?locus=YPR099C
YFR009W		-1.2	-1.4	GCN20	Positive regulator of the Gcn2p kinase activity, forms a complex with Gcn1p; proposed to stimulate Gcn2p activation by an uncharged tRNA		http://db.yeastgenome.org/cgi-bin/locus.pl?locus=YFR009W
YKR026C		-1.2	-1.3	GCN3	Alpha subunit of the translation initiation factor eIF2B, the guanine-nucleotide exchange factor for eIF2; activity subsequently regulated by phosphorylated eIF2; first identified as a positive regulator of GCN4 expression		http://db.yeastgenome.org/cgi-bin/locus.pl?locus=YKR026C
YIR021W		-1.2	-1.3	MRS1	Protein required for the splicing of two mitochondrial group I introns (BI3 in COB and AI5beta in COX1); forms a splicing complex, containing four subunits of Mrs1p and two subunits of the BI3-encoded maturase, that binds to the BI3 RNA		http://db.yeastgenome.org/cgi-bin/locus.pl?locus=YIR021W
YCR053W		-1.1	-1.4	THR4	Threonine synthase, conserved protein that catalyzes formation of threonine from 0-phosphohomoserine; expression is regulated by the GCN4-mediated general amino acid control pathway		http://db.yeastgenome.org/cgi-bin/locus.pl?locus=YCR053W
YNL329C		-1.1	-1.4	PEX6	AAA-peroxin that heterodimerizes with AAA-peroxin Pex1p and participates in the recycling of peroxisomal signal receptor Pex5p from the peroxisomal membrane to the cystosol		http://db.yeastgenome.org/cgi-bin/locus.pl?locus=YNL329C
YJL022W		-1.1	-1.4		Dubious open reading frame unlikely to encode a protein, based on available experimental and comparative sequence data; partially overlaps the verified gene PET130		http://db.yeastgenome.org/cgi-bin/locus.pl?locus=YJL022W
YDR035W		-1.1	-0.9	ARO3	3-deoxy-D-arabino-heptulosonate-7-phosphate (DAHP) synthase, catalyzes the first step in aromatic amino acid biosynthesis and is feedback-inhibited by phenylalanine or high concentration of tyrosine or tryptophan		http://db.yeastgenome.org/cgi-bin/locus.pl?locus=YDR035W
YPR100W		-1.1	-0.9	MRPL51	Mitochondrial ribosomal protein of the large subunit		http://db.yeastgenome.org/cgi-bin/locus.pl?locus=YPR100W
YHR168W		-1	-1.3	MTG2	Putative GTPase, member of the Obg family; peripheral protein of the mitochondrial inner membrane that associates with the large ribosomal subunit; required for mitochondrial translation, possibly via a role in ribosome assembly		http://db.yeastgenome.org/cgi-bin/locus.pl?locus=YHR168W
YDR230W		-1	-1		Dubious open reading frame unlikely to encode a protein, based on available experimental and comparative sequence data; partially overlaps the verified gene COX20		http://db.yeastgenome.org/cgi-bin/locus.pl?locus=YDR230W
YAR031W		-0.8	-0.9	PRM9	Pheromone-regulated protein with 3 predicted transmembrane segments and an FF sequence, a motif involved in COPII binding; member of DUP240 gene family		http://db.yeastgenome.org/cgi-bin/locus.pl?locus=YAR031W
YJL175W	-3.3				Dubious open reading frame unlikely to encode a functional protein; deletion confers resistance to cisplatin, hypersensitivity to 5-fluorouracil, and growth defect at high pH with high calcium; overlaps gene for SWI3 transcription factor		http://db.yeastgenome.org/cgi-bin/locus.pl?locus=YJL175W
YKL037W	-2.5				Putative protein of unknown function; null mutant is viable and displays elevated frequency of mitochondrial genome loss; null mutation confers sensitivity to tunicamycin and DTT		http://db.yeastgenome.org/cgi-bin/locus.pl?locus=YKL037W
YCR009C	-1.65			RVS161	Amphiphysin-like lipid raft protein; interacts with Rvs167p and regulates polarization of the actin cytoskeleton, endocytosis, cell polarity, cell fusion and viability following starvation or osmotic stress		http://db.yeastgenome.org/cgi-bin/locus.pl?locus=YCR009C
YGR228W	-1.6			SMI1?	Dubious open reading frame unlikely to encode a protein, based on available experimental and comparative sequence data; partially overlaps the verified ORF SMI1/YGR229C		http://db.yeastgenome.org/cgi-bin/locus.pl?locus=YGR228W
YGL025C	-1.5			PGD1	Subunit of the RNA polymerase II mediator complex; associates with core polymerase subunits to form the RNA polymerase II holoenzyme; essential for basal and activated transcription; direct target of Cyc8p-Tup1p transcriptional corepressor		http://db.yeastgenome.org/cgi-bin/locus.pl?locus=YGL025C
YFR034C	-1.4			PHO4	Basic helix-loop-helix (bHLH) transcription factor of the myc-family; binds cooperatively with Pho2p to the PHO5 promoter; function is regulated by phosphorylation at multiple sites and by phosphate availability		http://db.yeastgenome.org/cgi-bin/locus.pl?locus=YFR034C
YNL206C	-1.4			RTT106	Histone chaperone, involved in regulation of chromatin structure in both transcribed and silenced chromosomal regions; affects transcriptional elongation; has a role in regulation of Ty1 transposition		http://db.yeastgenome.org/cgi-bin/locus.pl?locus=YNL206C
YDL100C	-1.3			GET3	Guanine nucleotide exchange factor for Gpa1p; amplifies G protein signaling; subunit of the GET complex, which is involved in Golgi to ER trafficking and insertion of proteins into the ER membrane; has low-level ATPase activity		http://db.yeastgenome.org/cgi-bin/locus.pl?locus=YDL100C
YPL066W	-1.3				Putative protein of unknown function; green fluorescent protein (GFP)-fusion protein localizes to the bud neck and cytoplasm; null mutant is viable and exhibits growth defect on a non-fermentable (respiratory) carbon source		http://db.yeastgenome.org/cgi-bin/locus.pl?locus=YPL066W
YMR238W	-1.25			DFG5	Putative mannosidase, essential glycosylphosphatidylinositol (GPI)-anchored membrane protein required for cell wall biogenesis in bud formation, involved in filamentous growth, homologous to Dcw1p		http://db.yeastgenome.org/cgi-bin/locus.pl?locus=YMR238W
YDR377W	-1.2			ATP17	Subunit f of the F0 sector of mitochondrial F1F0 ATP synthase, which is a large, evolutionarily conserved enzyme complex required for ATP synthesis		http://db.yeastgenome.org/cgi-bin/locus.pl?locus=YDR377W
YOL081W	-1.2			IRA2	GTPase-activating protein that negatively regulates RAS by converting it from the GTP- to the GDP-bound inactive form, required for reducing cAMP levels under nutrient limiting conditions, has similarity to Ira1p and human neurofibromin		http://db.yeastgenome.org/cgi-bin/locus.pl?locus=YOL081W
YOR297C	-1.2			TIM18	Component of the mitochondrial TIM22 complex involved in insertion of polytopic proteins into the inner membrane; may mediate assembly or stability of the complex		http://db.yeastgenome.org/cgi-bin/locus.pl?locus=YOR297C
YOR052C	-1.2				Nuclear protein of unknown function; expression induced by nitrogen limitation in a GLN3, GAT1-independent manner and by weak acid		http://db.yeastgenome.org/cgi-bin/locus.pl?locus=YOR052C
YLR330W	-1.1			CHS5	Component of the exomer complex, which also contains Csh6p, Bch1p, Bch2p, and Bud7p and is involved in export of selected proteins, such as chitin synthase Chs3p, from the Golgi to the plasma membrane		http://db.yeastgenome.org/cgi-bin/locus.pl?locus=YLR330W
YLR420W	-1			URA4	Dihydroorotase, catalyzes the third enzymatic step in the de novo biosynthesis of pyrimidines, converting carbamoyl-L-aspartate into dihydroorotate		http://db.yeastgenome.org/cgi-bin/locus.pl?locus=YLR420W
YGL007W	-1			BRP1	Dubious ORF located in the upstream region of PMA1, deletion leads to polyamine resistance due to downregulation of PMA1		http://db.yeastgenome.org/cgi-bin/locus.pl?locus=YGL007W
YML009C-A	-1				Was YML010C-B. Now YML009C-A- Dubious open reading frame unlikely to encode a functional protein, based on available experimental and comparative sequence data. Overlaps STP5.		http://db.yeastgenome.org/cgi-bin/locus.pl?locus=YML010C-B
YJR059W	-0.9			PTK2	Putative serine/threonine protein kinase involved in regulation of ion transport across plasma membrane; enhances spermine uptake		http://db.yeastgenome.org/cgi-bin/locus.pl?locus=YJR059W
YJR073C	-0.9			OPI3	Phospholipid methyltransferase (methylene-fatty-acyl-phospholipid synthase), catalyzes the last two steps in phosphatidylcholine biosynthesis		http://db.yeastgenome.org/cgi-bin/locus.pl?locus=YJR073C
YKR072C	-0.9			SIS2	Negative regulatory subunit of protein phosphatase 1 Ppz1p and also a subunit of the phosphopantothenoylcysteine decarboxylase (PPCDC; Cab3p, Sis2p, Vhs3p) complex, which catalyzes the third step of coenzyme A biosynthesis		http://db.yeastgenome.org/cgi-bin/locus.pl?locus=YKR072C
YMR070W	-0.8			MOT3	Nuclear transcription factor with two Cys2-His2 zinc fingers; involved in repression of a subset of hypoxic genes by Rox1p, repression of several DAN/TIR genes during aerobic growth, and repression of ergosterol biosynthetic genes		http://db.yeastgenome.org/cgi-bin/locus.pl?locus=YMR070W
YFL031W		-2		HAC1	Basic leucine zipper (bZIP) transcription factor (ATF/CREB1 homolog) that regulates the unfolded protein response, via UPRE binding, and membrane biogenesis; ER stress-induced splicing pathway facilitates efficient Hac1p synthesis		http://db.yeastgenome.org/cgi-bin/locus.pl?locus=YFL031W
YLR418C		-1.3		CDC73	Component of the Paf1p complex that binds to and modulates the activity of RNA polymerases I and II; required for expression of certain genes, modification of some histones, and telomere maintenance		http://db.yeastgenome.org/cgi-bin/locus.pl?locus=YLR418C
YMR151W		-1.2		YIM2	Dubious open reading frame, unlikely to encode a protein; not conserved in closely related Saccharomyces species; 5% of ORF overlaps the verified gene IMP1		http://db.yeastgenome.org/cgi-bin/locus.pl?locus=YMR151W
YKL160W		-1.15		ELF1	Transcription elongation factor that contains a conserved zinc finger domain; implicated in the maintenance of proper chromatin structure in actively transcribed regions; deletion inhibits Brome mosaic virus (BMV) gene expression		http://db.yeastgenome.org/cgi-bin/locus.pl?locus=YKL160W
YMR015C		-1		ERG5	C-22 sterol desaturase, a cytochrome P450 enzyme that catalyzes the formation of the C-22(23) double bond in the sterol side chain in ergosterol biosynthesis; may be a target of azole antifungal drugs		http://db.yeastgenome.org/cgi-bin/locus.pl?locus=YMR015C
YNL099C		-1		OCA1	Putative protein tyrosine phosphatase, required for cell cycle arrest in response to oxidative damage of DNA		http://db.yeastgenome.org/cgi-bin/locus.pl?locus=YNL099C
YJL101C		-1		GSH1	Gamma glutamylcysteine synthetase catalyzes the first step in glutathione (GSH) biosynthesis; expression induced by oxidants, cadmium, and mercury		http://db.yeastgenome.org/cgi-bin/locus.pl?locus=YJL101C
YKR093W		-1		PTR2	Integral membrane peptide transporter, mediates transport of di- and tri-peptides; conserved protein that contains 12 transmembrane domains; PTR2 expression is regulated by the N-end rule pathway via repression by Cup9p		http://db.yeastgenome.org/cgi-bin/locus.pl?locus=YKR093W
YMR286W		-0.9		MRPL33	Mitochondrial ribosomal protein of the large subunit		http://db.yeastgenome.org/cgi-bin/locus.pl?locus=YMR286W
YDR007W		-0.9		TRP1	Phosphoribosylanthranilate isomerase that catalyzes the third step in tryptophan biosynthesis; in 2004, the sequence of TRP1 from strain S228C was updated by changing the previously annotated internal STOP (TAA) to serine (TCA)		http://db.yeastgenome.org/cgi-bin/locus.pl?locus=YDR007W
YMR022W		-0.7		QRI8	Ubiquitin conjugating enzyme, involved in the ER-associated protein degradation pathway; requires Cue1p for recruitment to the ER membrane; proposed to be involved in chromatin assembly		http://db.yeastgenome.org/cgi-bin/locus.pl?locus=YMR022W
YGL149W			-1.8		Dubious open reading frame unlikely to encode a protein, based on available experimental and comparative sequence data; partially overlaps the verified ORF INO80/YGL150C.		http://db.yeastgenome.org/cgi-bin/locus.pl?locus=YGL149W
YIL052C			-1.75	RPL34B	Protein component of the large (60S) ribosomal subunit, nearly identical to Rpl34Ap and has similarity to rat L34 ribosomal protein		http://db.yeastgenome.org/cgi-bin/locus.pl?locus=YIL052C
YDR484W			-1.7	VPS52	Component of the GARP (Golgi-associated retrograde protein) complex, Vps51p-Vps52p-Vps53p-Vps54p, which is required for the recycling of proteins from endosomes to the late Golgi; involved in localization of actin and chitin		http://db.yeastgenome.org/cgi-bin/locus.pl?locus=YDR484W
YGR171C			-1.7	MSM1	Mitochondrial methionyl-tRNA synthetase (MetRS), functions as a monomer in mitochondrial protein synthesis; functions similarly to cytoplasmic MetRS although the cytoplasmic form contains a zinc-binding domain not found in Msm1p		http://db.yeastgenome.org/cgi-bin/locus.pl?locus=YGR171C
YFL025C			-1.7	BST1	GPI inositol deacylase of the ER that negatively regulates COPII vesicle formation, prevents production of vesicles with defective subunits, required for proper discrimination between resident ER proteins and Golgi-bound cargo molecules		http://db.yeastgenome.org/cgi-bin/locus.pl?locus=YFL025C
YER153C			-1.65	PET122	Mitochondrial translational activator specific for the COX3 mRNA, acts together with Pet54p and Pet494p; located in the mitochondrial inner membrane		http://db.yeastgenome.org/cgi-bin/locus.pl?locus=YER153C
YGR183C			-1.6	QCR9	Subunit 9 of the ubiquinol cytochrome-c reductase complex, which is a component of the mitochondrial inner membrane electron transport chain; required for electron transfer at the ubiquinol oxidase site of the complex		http://db.yeastgenome.org/cgi-bin/locus.pl?locus=YGR183C
YBR106W			-1.5	PHO88	Probable membrane protein, involved in phosphate transport; pho88 pho86 double null mutant exhibits enhanced synthesis of repressible acid phosphatase at high inorganic phosphate concentrations		http://db.yeastgenome.org/cgi-bin/locus.pl?locus=YBR106W
YHR116W			-1.4	COX23	Mitochondrial intermembrane space protein that functions in mitochondrial copper homeostasis, essential for functional cytochrome oxidase expression; homologous to Cox17p; contains twin cysteine-x9-cysteine motifs		http://db.yeastgenome.org/cgi-bin/locus.pl?locus=YHR116W
YOR216C			-1.4	RUD3	Golgi matrix protein involved in the structural organization of the cis-Golgi; interacts genetically with COG3 and USO1		http://db.yeastgenome.org/cgi-bin/locus.pl?locus=YOR216C
YML071C			-1.3	COG8	Component of the conserved oligomeric Golgi complex (Cog1p through Cog8p), a cytosolic tethering complex that functions in protein trafficking to mediate fusion of transport vesicles to Golgi compartments		http://db.yeastgenome.org/cgi-bin/locus.pl?locus=YML071C
YER154W			-1.3	OXA1	Mitochondrial inner membrane insertase, mediates the insertion of both mitochondrial- and nuclear-encoded proteins from the matrix into the inner membrane, interacts with mitochondrial ribosomes; conserved from bacteria to animals		http://db.yeastgenome.org/cgi-bin/locus.pl?locus=YER154W
YPL132W			-1.3	COX11	Mitochondrial inner membrane protein required for delivery of copper to the Cox1p subunit of cytochrome c oxidase; association with mitochondrial ribosomes suggests that copper delivery may occur during translation of Cox1p		http://db.yeastgenome.org/cgi-bin/locus.pl?locus=YPL132W
YDR405W			-1.3	MRP20	Mitochondrial ribosomal protein of the large subunit		http://db.yeastgenome.org/cgi-bin/locus.pl?locus=YDR405W
YBL012C			-1.3	SCT1?	(SCT1 overlap) Dubious open reading frame unlikely to encode a protein, based on available experimental and comparative sequence data		http://db.yeastgenome.org/cgi-bin/locus.pl?locus=YBL012C
YPL172C			-1.2	COX10	Heme A:farnesyltransferase, catalyzes the first step in the conversion of protoheme to the heme A prosthetic group required for cytochrome c oxidase activity; human ortholog is associated with mitochondrial disorders		http://db.yeastgenome.org/cgi-bin/locus.pl?locus=YPL172C
YHR133C			-1.2	NSG1	Protein involved in regulation of sterol biosynthesis; specifically stabilizes Hmg2p, one of two HMG-CoA isoenzymes that catalyze the rate-limiting step in sterol biosynthesis; homolog of mammalian INSIG proteins		http://db.yeastgenome.org/cgi-bin/locus.pl?locus=YHR133C
YIL170W			-1.1	HXT12	Possible pseudogene in strain S288C; YIL170W/HXT12 and the adjacent ORF, YIL171W, together encode a non-functional member of the hexose transporter family		http://db.yeastgenome.org/cgi-bin/locus.pl?locus=YIL170W
YHL038C			-1.1	CBP2	Mitochondrial protein required for splicing of the group I intron aI5 of the COB pre-mRNA, binds to the RNA to promote splicing; also involved in but not essential for splicing of the COB bI2 intron and the intron in the 21S rRNA gene		http://db.yeastgenome.org/cgi-bin/locus.pl?locus=YHL038C
YDR322W			-1.1	MRPL35	Mitochondrial ribosomal protein of the large subunit		http://db.yeastgenome.org/cgi-bin/locus.pl?locus=YDR322W
YNR045W			-1.1	PET494	Mitochondrial translational activator specific for the COX3 mRNA, acts together with Pet54p and Pet122p; located in the mitochondrial inner membrane		http://db.yeastgenome.org/cgi-bin/locus.pl?locus=YNR045W
YDR439W			-1.1	LRS4	Nucleolar protein that forms a complex with Csm1p, and then Mam1p at kinetochores during meiosis I to mediate accurate homolog segregation; required for condensin recruitment to the replication fork barrier site and rDNA repeat segregation		http://db.yeastgenome.org/cgi-bin/locus.pl?locus=YDR439W
YJR144W			-0.9	MGM101	Protein involved in mitochondrial genome maintenance; component of the mitochondrial nucleoid, required for the repair of oxidative mtDNA damage		http://db.yeastgenome.org/cgi-bin/locus.pl?locus=YJR144W
YER005W			-0.8	YND1	Apyrase with wide substrate specificity, involved in preventing the inhibition of glycosylation by hydrolyzing nucleoside tri- and diphosphates which are inhibitors of glycotransferases; partially redundant with Gda1p		http://db.yeastgenome.org/cgi-bin/locus.pl?locus=YER005W
YML119W	4.8	5.6	5.7		Putative protein of unknown function; YML119W is not an essential gene; potential Cdc28p substrate		http://db.yeastgenome.org/cgi-bin/locus.pl?locus=YML119W
YEL028W	5.7	5.7	5.4		Dubious open reading frame unlikely to encode a protein, based on available experimental and comparative sequence data		http://db.yeastgenome.org/cgi-bin/locus.pl?locus=YEL028W
YBR138C	5.2	5.5	5.4		Cytoplasmic protein of unknown function, potentially phosphorylated by Cdc28p; YBR138C is not an essential gene		http://db.yeastgenome.org/cgi-bin/locus.pl?locus=YBR138C
YDL010W	5.5	5.4	5.3		Cis-golgi localized monothiol glutaredoxin that binds an iron-sulfur cluster; more similar in activity to dithiol than other monothiol glutaredoxins; involved in the oxidative stress response; functional overlap with GRX7		http://db.yeastgenome.org/cgi-bin/locus.pl?locus=YDL010W
YBL013W	5.4	5.2	5.3	FMT1	Methionyl-tRNA formyltransferase, catalyzes the formylation of initiator Met-tRNA in mitochondria; potential Cdc28p substrate		http://db.yeastgenome.org/cgi-bin/locus.pl?locus=YBL013W
YBL065W	5.2	5.2	5	SEF1?	Dubious open reading frame unlikely to encode a protein, based on available experimental and comparative sequence data; partially overlaps verified ORF SEF1/YBL066C; YBL065W is a non-essential gene		http://db.yeastgenome.org/cgi-bin/locus.pl?locus=YBL065W
YML009C	5	5.2	5	MRPL39	Mitochondrial ribosomal protein of the large subunit		http://db.yeastgenome.org/cgi-bin/locus.pl?locus=YML009C
YLR203C	3.9	4.4	5	MSS51	Specific translational activator for the mitochondrial COX1 mRNA; loosely associated with the matrix face of the mitochondrial inner membrane; influences both COX1 mRNA translation and Cox1p assembly into cytochrome c oxidase		http://db.yeastgenome.org/cgi-bin/locus.pl?locus=YLR203C
YOR092W	4.9	4.9	4.9	ECM3	Non-essential protein of unknown function; involved in signal transduction and the genotoxic response; induced rapidly in response to treatment with 8-methoxypsoralen and UVA irradiation		http://db.yeastgenome.org/cgi-bin/locus.pl?locus=YOR092W
YDR291W	4.7	4.7	4.7	HRQ1	Putative RecQ helicase; belongs to the widely conserved RecQ family of proteins which are involved in maintaining genomic integrity; similar to the human RecQ4p implicated in Rothmund-Thomson syndrome(RTS)		http://db.yeastgenome.org/cgi-bin/locus.pl?locus=YDR291W
YOL118C	4.7	4.7	4.7		Dubious open reading frame unlikely to encode a functional protein, based on available experimental and comparative sequence data		http://db.yeastgenome.org/cgi-bin/locus.pl?locus=YOL118C
YDR122W	4.4	4.4	4.7	KIN1	Serine/threonine protein kinase involved in regulation of exocytosis; localizes to the cytoplasmic face of the plasma membrane; closely related to Kin2p		http://db.yeastgenome.org/cgi-bin/locus.pl?locus=YDR122W
YLR036C	4	4	4.7		Putative protein of unknown function predicted to have transmembrane domains; interacts with HSP90 by yeast two-hybrid analysis; YLR036C is not an essential protein		http://db.yeastgenome.org/cgi-bin/locus.pl?locus=YLR036C
YGL114W	4.5	4.5	4.6		Putative protein of unknown function; predicted member of the oligopeptide transporter (OPT) family of membrane transporters		http://db.yeastgenome.org/cgi-bin/locus.pl?locus=YGL114W
YNL047C	4.5	4.7	4.5	SLM2	Phosphoinositide PI4,5P(2) binding protein, forms a complex with Slm1p; acts downstream of Mss4p in a pathway regulating actin cytoskeleton organization in response to stress; phosphorylated by the TORC2 complex		http://db.yeastgenome.org/cgi-bin/locus.pl?locus=YNL047C
YJL046W	4.3	4.6	4.5		Putative lipoate-protein ligase, required along with Lip2 and Lip5 for lipoylation of Lat1p and Kgd2p; similar to E. coli LplA; null mutant displays reduced frequency of mitochondrial genome loss		http://db.yeastgenome.org/cgi-bin/locus.pl?locus=YJL046W
YCR007C	4.7	4.5	4.3		Putative integral membrane protein, member of DUP240 gene family; YCR007C is not an essential gene		http://db.yeastgenome.org/cgi-bin/locus.pl?locus=YCR007C
YOR258W	3.7	4.2	4.3	HNT3	DNA 5' AMP hydrolase involved in DNA repair; member of the histidine triad (HIT) superfamily of nucleotide-binding proteins; homolog of Aprataxin, a Hint related protein that is mutated in individuals with ataxia with oculomotor apraxia		http://db.yeastgenome.org/cgi-bin/locus.pl?locus=YOR258W
YMR284W	3.9	4.3	4.2	YKU70	Subunit of the telomeric Ku complex (Yku70p-Yku80p), involved in telomere length maintenance, structure and telomere position effect; relocates to sites of double-strand cleavage to promote nonhomologous end joining during DSB repair		http://db.yeastgenome.org/cgi-bin/locus.pl?locus=YMR284W
YHR029C	4.3	4.2	4.1	YHI9	Protein of unknown function; null mutant is defective in unfolded protein response; possibly involved in a membrane regulation metabolic pathway; member of the PhzF superfamily, though most likely not involved in phenazine production		http://db.yeastgenome.org/cgi-bin/locus.pl?locus=YHR029C
YMR119W-A	4.1	4.1	4	ASI1?	(Overlaps ASI1) Dubious open reading frame unlikely to encode a functional protein, based on available experimental and comparative sequence data		http://db.yeastgenome.org/cgi-bin/locus.pl?locus=YMR119W-A
YKL133C	4.4	3.9	3.8		Putative protein of unknown function; has similarity to Mgr3p, but unlike MGR3, is not required for growth of cells lacking the mitochondrial genome (null mutation does not confer a petite-negative phenotype)		http://db.yeastgenome.org/cgi-bin/locus.pl?locus=YKL133C
YDR384C	3.6	3.9	3.8	ATO3	Plasma membrane protein, regulation pattern suggests a possible role in export of ammonia from the cell; phosphorylated in mitochondria; member of the TC 9.B.33 YaaH family of putative transporters		http://db.yeastgenome.org/cgi-bin/locus.pl?locus=YDR384C
YMR204C	3.8	3.8	3.8	INP1	Peripheral membrane protein of peroxisomes involved in peroxisomal inheritance; recruitment to peroxisomes is mediated by interaction with Pex3p at the peroxisomal membrane		http://db.yeastgenome.org/cgi-bin/locus.pl?locus=YMR204C
YLL028W	3	3.4	3.8	TPO1	Polyamine transporter that recognizes spermine, putrescine, and spermidine; catalyzes uptake of polyamines at alkaline pH and excretion at acidic pH; phosphorylation enhances activity and sorting to the plasma membrane		http://db.yeastgenome.org/cgi-bin/locus.pl?locus=YLL028W
YBR074W	3.7	3.9	3.7		Was YBR075W. Now YBR074W. Putative metalloprotease.		http://db.yeastgenome.org/cgi-bin/locus.pl?locus=YBR075W
YMR114C	4.1	3.8	3.7		Protein of unknown function; may interact with ribosomes, based on co-purification experiments; green fluorescent protein (GFP)-fusion protein localizes to the nucleus and cytoplasm; YMR114C is not an essential gene		http://db.yeastgenome.org/cgi-bin/locus.pl?locus=YMR114C
YBR149W	3.8	3.8	3.7	ARA1	NADP+ dependent arabinose dehydrogenase, involved in carbohydrate metabolism; purified as homodimer; naturally occurs with a N-terminus degradation product		http://db.yeastgenome.org/cgi-bin/locus.pl?locus=YBR149W
YMR299C	3.8	3.7	3.7	DYN3	Dynein light intermediate chain (LIC); localizes with dynein, null mutant is defective in nuclear migration		http://db.yeastgenome.org/cgi-bin/locus.pl?locus=YMR299C
YKR041W	4.4	4.1	3.6		Putative protein of unknown function; green fluorescent protein (GFP)-fusion protein localizes to the cytoplasm and nucleus		http://db.yeastgenome.org/cgi-bin/locus.pl?locus=YKR041W
YNL140C	3.9	4.1	3.6	THO2?	Dubious open reading frame unlikely to encode a protein, based on available experimental and comparative sequence data; partially overlaps the verified gene THO2/YNL139C		http://db.yeastgenome.org/cgi-bin/locus.pl?locus=YNL140C
YOL152W	3.5	3.6	3.6	FRE7	Putative ferric reductase with similarity to Fre2p; expression induced by low copper levels		http://db.yeastgenome.org/cgi-bin/locus.pl?locus=YOL152W
YIR017C	3.8	3.6	3.5	MET28	Basic leucine zipper (bZIP) transcriptional activator in the Cbf1p-Met4p-Met28p complex, participates in the regulation of sulfur metabolism		http://db.yeastgenome.org/cgi-bin/locus.pl?locus=YIR017C
YOL116W	3.2	3.2	3.5	MSN1	Transcriptional activator involved in regulation of invertase and glucoamylase expression, invasive growth and pseudohyphal differentiation, iron uptake, chromium accumulation, and response to osmotic stress; localizes to the nucleus		http://db.yeastgenome.org/cgi-bin/locus.pl?locus=YOL116W
YLR220W	2.8	2.5	3.5	CCC1	Putative vacuolar Fe2+/Mn2+ transporter; suppresses respiratory deficit of yfh1 mutants, which lack the ortholog of mammalian frataxin, by preventing mitochondrial iron accumulation		http://db.yeastgenome.org/cgi-bin/locus.pl?locus=YLR220W
YDL070W	3.2	3.5	3.4	BDF2	Protein involved in transcription initiation at TATA-containing promoters; associates with the basal transcription factor TFIID; contains two bromodomains; corresponds to the C-terminal region of mammalian TAF1; redundant with Bdf1p		http://db.yeastgenome.org/cgi-bin/locus.pl?locus=YDL070W
YJR154W	3.7	3.4	3.4		Putative protein of unknown function; green fluorescent protein (GFP)-fusion protein localizes to the cytoplasm		http://db.yeastgenome.org/cgi-bin/locus.pl?locus=YJR154W
YLR286C	2.9	3.1	3.4	CTS1	Endochitinase, required for cell separation after mitosis; transcriptional activation during the G1 phase of the cell cycle is mediated by transcription factor Ace2p		http://db.yeastgenome.org/cgi-bin/locus.pl?locus=YLR286C
YLR349W	2.6	2.9	3.4		Dubious open reading frame unlikely to encode a protein, based on available experimental and comparative sequence data; overlaps the verified ORF DIC1/YLR348C		http://db.yeastgenome.org/cgi-bin/locus.pl?locus=YLR349W
YIL067C	2.2	2.5	3.4		Uncharacterized protein of unknown function		http://db.yeastgenome.org/cgi-bin/locus.pl?locus=YIL067C
YNL108C	3.6	3.6	3.3		Putative protein of unknown function with similarity to Tfc7p and prokaryotic phosphotransfer enzymes; null mutant shows alterations in glucose metabolism; GFP-fusion protein localizes to the cytoplasm and nucleus		http://db.yeastgenome.org/cgi-bin/locus.pl?locus=YNL108C
YFL041W	3.7	3.5	3.3	FET5	Multicopper oxidase, integral membrane protein with similarity to Fet3p; may have a role in iron transport		http://db.yeastgenome.org/cgi-bin/locus.pl?locus=YFL041W
YOR276W	3.1	3.4	3.3	CAF20	Phosphoprotein of the mRNA cap-binding complex involved in translational control, repressor of cap-dependent translation initiation, competes with eIF4G for binding to eIF4E		http://db.yeastgenome.org/cgi-bin/locus.pl?locus=YOR276W
YPR014C	2.9	3.1	3.3		Dubious open reading frame unlikely to encode a protein, based on available experimental and comparative sequence data; YPR014C is not an essential gene		http://db.yeastgenome.org/cgi-bin/locus.pl?locus=YPR014C
YLR360W	2.8	2.9	3.3	VPS38	Part of a Vps34p phosphatidylinositol 3-kinase complex that functions in carboxypeptidase Y (CPY) sorting; binds Vps30p and Vps34p to promote production of phosphatidylinositol 3-phosphate (PtdIns3P) which stimulates kinase activity		http://db.yeastgenome.org/cgi-bin/locus.pl?locus=YLR360W
YLR188W	1.7	2.3	3.2	MDL1	Mitochondrial inner membrane half-type ATP-binding cassette (ABC) transporter, mediates export of peptides generated upon proteolysis of mitochondrial proteins, plays a role in the regulation of cellular resistance to oxidative stress		http://db.yeastgenome.org/cgi-bin/locus.pl?locus=YLR188W
YCL005W	3.2	3.6	3.1	LDB16	Protein of unknown function; null mutants have decreased net negative cell surface charge; GFP-fusion protein expression is induced in response to the DNA-damaging agent MMS; native protein is detected in purified mitochondria		http://db.yeastgenome.org/cgi-bin/locus.pl?locus=YCL005W
YKR061W	3.4	3.3	3.1	KTR2	Mannosyltransferase involved in N-linked protein glycosylation; member of the KRE2/MNT1 mannosyltransferase family		http://db.yeastgenome.org/cgi-bin/locus.pl?locus=YKR061W
YGR242W	3.2	3.3	3.1		Dubious open reading frame unlikely to encode a protein, based on available experimental and comparative sequence data; partially overlaps the verified ORF YAP1802/YGR241C		http://db.yeastgenome.org/cgi-bin/locus.pl?locus=YGR242W
YNL105W	3.4	3.4	3		Dubious open reading frame unlikely to encode a protein, based on available experimental and comparative sequence data; partially overlaps verified gene INP52; identified in a screen for mutants with decreased levels of rDNA transcription		http://db.yeastgenome.org/cgi-bin/locus.pl?locus=YNL105W
YGR295C	3	3.2	3	COS6	Protein of unknown function, member of the DUP380 subfamily of conserved, often subtelomerically-encoded proteins		http://db.yeastgenome.org/cgi-bin/locus.pl?locus=YGR295C
YGR157W	2.7	2.8	3	CHO2	Phosphatidylethanolamine methyltransferase (PEMT), catalyzes the first step in the conversion of phosphatidylethanolamine to phosphatidylcholine during the methylation pathway of phosphatidylcholine biosynthesis		http://db.yeastgenome.org/cgi-bin/locus.pl?locus=YGR157W
YBR134W	2.7	2.6	3		Dubious open reading frame unlikely to encode a functional protein, based on available experimental and comparative sequence data		http://db.yeastgenome.org/cgi-bin/locus.pl?locus=YBR134W
YER060W-A	3.3	3.2	2.9	FCY22	Putative purine-cytosine permease, very similar to Fcy2p but cannot substitute for its function		http://db.yeastgenome.org/cgi-bin/locus.pl?locus=YER060W-A
YDR221W	2.7	2.8	2.9	GTB1	Glucosidase II beta subunit, forms a complex with alpha subunit Rot2p, involved in removal of two glucose residues from N-linked glycans during glycoprotein biogenesis in the ER		http://db.yeastgenome.org/cgi-bin/locus.pl?locus=YDR221W
YDL241W	2.8	2.7	2.9		Putative protein of unknown function; YDL241W is not an essential gene		http://db.yeastgenome.org/cgi-bin/locus.pl?locus=YDL241W
YPR012W	2.8	3.1	2.8		Dubious open reading frame unlikely to encode a protein, based on available experimental and comparative sequence data; YPR012W is not an essential gene		http://db.yeastgenome.org/cgi-bin/locus.pl?locus=YPR012W
YDR400W	3	3	2.8	URH1	Uridine nucleosidase (uridine-cytidine N-ribohydrolase), cleaves N-glycosidic bonds in nucleosides; involved in the pyrimidine salvage and nicotinamide riboside salvage pathways		http://db.yeastgenome.org/cgi-bin/locus.pl?locus=YDR400W
YDR124W	2.8	3	2.8		Putative protein of unknown function; non-essential gene; expression is strongly induced by alpha factor		http://db.yeastgenome.org/cgi-bin/locus.pl?locus=YDR124W
YBR026C	2.9	2.9	2.8	ETR1	2-enoyl thioester reductase, member of the medium chain dehydrogenase/reductase family; localized to in mitochondria, where it has a probable role in fatty acid synthesis		http://db.yeastgenome.org/cgi-bin/locus.pl?locus=YBR026C
YPR096C	2.4	2.8	2.8		Protein of unknown function that may interact with ribosomes, based on co-purification experiments		http://db.yeastgenome.org/cgi-bin/locus.pl?locus=YPR096C
YDL082W	2.4	2.8	2.8	RPL13A	Protein component of the large (60S) ribosomal subunit, nearly identical to Rpl13Bp; not essential for viability; has similarity to rat L13 ribosomal protein		http://db.yeastgenome.org/cgi-bin/locus.pl?locus=YDL082W
YOL115W	2.4	2.7	2.8	PAP2	Non-canonical poly(A) polymerase, involved in nuclear RNA degradation as a component of the TRAMP complex; catalyzes polyadenylation of hypomodified tRNAs, and snoRNA and rRNA precursors; overlapping but non-redundant functions with Trf5p		http://db.yeastgenome.org/cgi-bin/locus.pl?locus=YOL115W
YLR386W	2.15	2.3	2.8	VAC14	Protein involved in regulated synthesis of PtdIns(3,5)P(2), in control of trafficking of some proteins to the vacuole lumen via the MVB, and in maintenance of vacuole size and acidity; interacts with Fig4p; activator of Fab1p		http://db.yeastgenome.org/cgi-bin/locus.pl?locus=YLR386W
YLR341W	1.9	2.1	2.8	SPO77	Meiosis-specific protein of unknown function, required for spore wall formation during sporulation; dispensable for both nuclear divisions during meiosis		http://db.yeastgenome.org/cgi-bin/locus.pl?locus=YLR341W
YER032W	2.8	2.9	2.7	FIR1	Protein involved in 3' mRNA processing, interacts with Ref2p; potential Cdc28p substrate		http://db.yeastgenome.org/cgi-bin/locus.pl?locus=YER032W
YJL214W	3.1	2.8	2.7	HXT8	Protein of unknown function with similarity to hexose transporter family members, expression is induced by low levels of glucose and repressed by high levels of glucose		http://db.yeastgenome.org/cgi-bin/locus.pl?locus=YJL214W
YBL107C	3	2.8	2.7		Putative protein of unknown function; green fluorescent protein (GFP)-fusion protein localizes to the cytoplasm; YBL107C is not an essential gene		http://db.yeastgenome.org/cgi-bin/locus.pl?locus=YBL107C
YOR054C	2.7	2.7	2.7	VHS3	Negative regulatory subunit of protein phosphatase 1 Ppz1p and also a subunit of the phosphopantothenoylcysteine decarboxylase (PPCDC; Cab3p, Sis2p, Vhs3p) complex, which catalyzes the third step of coenzyme A biosynthesis		http://db.yeastgenome.org/cgi-bin/locus.pl?locus=YOR054C
YLR408C	1.8	2	2.7		Putative protein of unknown function; green fluorescent protein (GFP)-fusion protein localizes to the endosome; YLR408C is not an essential gene		http://db.yeastgenome.org/cgi-bin/locus.pl?locus=YLR408C
YIL009C-A	3.2	3.5	2.6	EST3	Component of the telomerase holoenzyme, involved in telomere replication		http://db.yeastgenome.org/cgi-bin/locus.pl?locus=YIL009C-A
YMR115W	2.7	2.8	2.6	FMP24	Subunit of the mitochondrial (mt) i-AAA protease supercomplex, which degrades misfolded mitochondrial proteins; forms a subcomplex with Mgr1p that binds to substrates to facilitate proteolysis; required for growth of cells lacking mtDNA		http://db.yeastgenome.org/cgi-bin/locus.pl?locus=YMR115W
YPR140W	2.7	2.7	2.6	TAZ1	Lyso-phosphatidylcholine acyltransferase, required for normal phospholipid content of mitochondrial membranes; may remodel acyl groups of cardiolipin in the inner membrane; human ortholog tafazzin is implicated in Barth syndrome		http://db.yeastgenome.org/cgi-bin/locus.pl?locus=YPR140W
YLR334C	1.3	2	2.6		Dubious open reading frame unlikely to encode a protein, based on available experimental and comparative sequence data; overlaps a stand-alone long terminal repeat sequence whose presence indicates a retrotransposition event occurred here		http://db.yeastgenome.org/cgi-bin/locus.pl?locus=YLR334C
YDR403W	2.3	1.9	2.6	DIT1	Sporulation-specific enzyme required for spore wall maturation, involved in the production of a soluble LL-dityrosine-containing precursor of the spore wall; transcripts accumulate at the time of prospore enclosure		http://db.yeastgenome.org/cgi-bin/locus.pl?locus=YDR403W
YIL160C	3.1	3.1	2.5	POT1	3-ketoacyl-CoA thiolase with broad chain length specificity, cleaves 3-ketoacyl-CoA into acyl-CoA and acetyl-CoA during beta-oxidation of fatty acids		http://db.yeastgenome.org/cgi-bin/locus.pl?locus=YIL160C
YGR041W	2.3	2.8	2.5	BUD9	Protein involved in bud-site selection; diploid mutants display a unipolar budding pattern instead of the wild-type bipolar pattern, and bud at the distal pole		http://db.yeastgenome.org/cgi-bin/locus.pl?locus=YGR041W
YDR336W	2.6	2.7	2.5		Putative protein of unknown function; sumoylated under stress conditions in a genome wide study; YDR336W is not an essential gene		http://db.yeastgenome.org/cgi-bin/locus.pl?locus=YDR336W
YGR049W	2.3	2.5	2.5	SCM4	Potential regulatory effector of CDC4 function, suppresses a temperature-sensitive allele of CDC4, tripartite protein structure in which a charged region separates two uncharged domains, not essential for mitosis or meiosis		http://db.yeastgenome.org/cgi-bin/locus.pl?locus=YGR049W
YHR153C	2.9	2.7	2.45	SPO16	Meiosis-specific protein involved in synaptonemal complex assembly; implicated in regulation of crossover formation; required for sporulation		http://db.yeastgenome.org/cgi-bin/locus.pl?locus=YHR153C
YLR178C	2.9	3	2.4	TFS1	Protein that interacts with and inhibits carboxypeptidase Y and Ira2p; phosphatidylethanolamine-binding protein (PEBP) family member; targets to vacuolar membranes during stationary phase; acetylated by NatB N-terminal acetyltransferase		http://db.yeastgenome.org/cgi-bin/locus.pl?locus=YLR178C
YDR385W	2.15	3	2.4	EFT2	Elongation factor 2 (EF-2), also encoded by EFT1; catalyzes ribosomal translocation during protein synthesis; contains diphthamide, the unique posttranslationally modified histidine residue specifically ADP-ribosylated by diphtheria toxin		http://db.yeastgenome.org/cgi-bin/locus.pl?locus=YDR385W
YKL147C	2.8	2.6	2.4		Dubious open reading frame, unlikely to encode a protein; not conserved in closely related Saccharomyces species; partially overlaps the verified gene AVT3		http://db.yeastgenome.org/cgi-bin/locus.pl?locus=YKL147C
YDR360W	1.9	2.6	2.4	OPI7	Dubious open reading frame unlikely to encode a protein, based on available experimental and comparative sequence data; partially overlaps verified gene VID21/YDR359C.		http://db.yeastgenome.org/cgi-bin/locus.pl?locus=YDR360W
YGL015C	2.4	2.4	2.4		Hypothetical protein		http://db.yeastgenome.org/cgi-bin/locus.pl?locus=YGL015C
YGR127W	2.3	2.4	2.4		Putative protein of unknown function; expression is regulated by Msn2p/Msn4p, indicating a possible role in stress response		http://db.yeastgenome.org/cgi-bin/locus.pl?locus=YGR127W
YEL023C	2.5	2.2	2.4		Putative protein of unknown function; expression is increased greatly during sporulation; YEL023C is not an essential gene		http://db.yeastgenome.org/cgi-bin/locus.pl?locus=YEL023C
YFR026C	2.9	2.7	2.3		Putative protein of unknown function involved in and induced by the endoplasmic reticulum unfolded protein response		http://db.yeastgenome.org/cgi-bin/locus.pl?locus=YFR026C
YPL263C	2.6	2.6	2.3	KEL3	Cytoplasmic protein of unknown function		http://db.yeastgenome.org/cgi-bin/locus.pl?locus=YPL263C
YER056C	2.6	2.5	2.3	FCY2	Purine-cytosine permease, mediates purine (adenine, guanine, and hypoxanthine) and cytosine accumulation		http://db.yeastgenome.org/cgi-bin/locus.pl?locus=YER056C
YPR196W	2.5	2.4	2.3		Putative maltose activator		http://db.yeastgenome.org/cgi-bin/locus.pl?locus=YPR196W
YBR084C-A	2.5	2.4	2.3	RPL19A	Protein component of the large (60S) ribosomal subunit, nearly identical to Rpl19Bp and has similarity to rat L19 ribosomal protein; rpl19a and rpl19b single null mutations result in slow growth, while the double null mutation is lethal		http://db.yeastgenome.org/cgi-bin/locus.pl?locus=YBR084C-A
YOR213C	2.4	2.4	2.3	SAS5	Subunit of the SAS complex (Sas2p, Sas4p, Sas5p), which acetylates free histones and nucleosomes and regulates transcriptional silencing; stimulates Sas2p HAT activity		http://db.yeastgenome.org/cgi-bin/locus.pl?locus=YOR213C
YOR266W	2.2	2.4	2.3	PNT1	Mitochondrial integral inner membrane protein involved in membrane insertion of C-terminus of Cox2p, interacts genetically and physically with Cox18p; deletion mutant sensitive to the anti-Pneumocystis carinii drug pentamidine		http://db.yeastgenome.org/cgi-bin/locus.pl?locus=YOR266W
YLR351C	1.6	1.6	2.3	NIT3	Nit protein, one of two proteins in S. cerevisiae with similarity to the Nit domain of NitFhit from fly and worm and to the mouse and human Nit protein which interacts with the Fhit tumor suppressor; nitrilase superfamily member		http://db.yeastgenome.org/cgi-bin/locus.pl?locus=YLR351C
YLL045C	1.3	0.9	2.3	RPL8B	Ribosomal protein L4 of the large (60S) ribosomal subunit, nearly identical to Rpl8Ap and has similarity to rat L7a ribosomal protein; mutation results in decreased amounts of free 60S subunits		http://db.yeastgenome.org/cgi-bin/locus.pl?locus=YLL045C
YDR456W	2.2	0.5	2.3	NHX1	Endosomal Na+/H+ exchanger, required for intracellular sequestration of Na+; required for osmotolerance to acute hypertonic shock		http://db.yeastgenome.org/cgi-bin/locus.pl?locus=YDR456W
YKR077W	2.5	2.5	2.2		Putative transcriptional activator, that interacts with G1-specific transcription factor, MBF and G1-specific promoters; ortholog of Msa2p, an MBF and SBF activator that regulates G1-specific transcription and cell cycle initiation		http://db.yeastgenome.org/cgi-bin/locus.pl?locus=YKR077W
YOL160W	2.1	2.5	2.2		Dubious open reading frame unlikely to encode a protein, based on available experimental and comparative sequence data		http://db.yeastgenome.org/cgi-bin/locus.pl?locus=YOL160W
YML075C	2.5	2.4	2.2	HMG1	One of two isozymes of HMG-CoA reductase that catalyzes the conversion of HMG-CoA to mevalonate, which is a rate-limiting step in sterol biosynthesis; localizes to the nuclear envelope; overproduction induces the formation of karmellae		http://db.yeastgenome.org/cgi-bin/locus.pl?locus=YML075C
YGL257C	2.4	2.4	2.2	MNT2	Mannosyltransferase involved in adding the 4th and 5th mannose residues of O-linked glycans		http://db.yeastgenome.org/cgi-bin/locus.pl?locus=YGL257C
YBL090W	2.4	2.3	2.2	MRP21	Mitochondrial ribosomal protein of the small subunit; MRP21 exhibits genetic interactions with mutations in the COX2 and COX3 mRNA 5'-untranslated leader sequences		http://db.yeastgenome.org/cgi-bin/locus.pl?locus=YBL090W
YHR032W	2.3	2.2	2.2		Member of the multi-drug and toxin extrusion (MATE) family of the multidrug/oligosaccharidyl-lipid/polysaccharide (MOP) exporter superfamily; overproduction confers ethionine resistance and accumulation of S-adenosylmethionine		http://db.yeastgenome.org/cgi-bin/locus.pl?locus=YHR032W
YOR251C	2.1	2	2.2		Mitochondrial protein, required for formation of the 2-thio group of the 5-methoxycarbonylmethyl-2-thiouridine modified base in some tRNAs; has similarity to mammalian thiosulfate sulfurtransferase (rhodanese)		http://db.yeastgenome.org/cgi-bin/locus.pl?locus=YOR251C
YCL037C	2.4	1.7	2.2	SRO9	Cytoplasmic RNA-binding protein that associates with translating ribosomes; involved in heme regulation of Hap1p as a component of the HMC complex, also involved in the organization of actin filaments; contains a La motif		http://db.yeastgenome.org/cgi-bin/locus.pl?locus=YCL037C
YLR177W	1.4	1.7	2.2		Putative protein of unknown function; phosphorylated by Dbf2p-Mob1p in vitro; some strains contain microsatellite polymophisms at this locus; YLR177W is not an essential gene		http://db.yeastgenome.org/cgi-bin/locus.pl?locus=YLR177W
YJR105W	1.1	1.5	2.2	ADO1	Adenosine kinase, required for the utilization of S-adenosylmethionine (AdoMet); may be involved in recycling adenosine produced through the methyl cycle		http://db.yeastgenome.org/cgi-bin/locus.pl?locus=YJR105W
YLR413W	1.3	1.2	2.2		Putative protein of unknown function; YLR413W is not an essential gene		http://db.yeastgenome.org/cgi-bin/locus.pl?locus=YLR413W
YKL085W	2.5	2.4	2.1	MDH1	Mitochondrial malate dehydrogenase, catalyzes interconversion of malate and oxaloacetate; involved in the tricarboxylic acid (TCA) cycle; phosphorylated		http://db.yeastgenome.org/cgi-bin/locus.pl?locus=YKL085W
YDR085C	2.1	2.3	2.1	AFR1	Protein required for pheromone-induced projection (shmoo) formation; regulates septin architecture during mating; has an RVXF motif that mediates targeting of Glc7p to mating projections; interacts with Cdc12p		http://db.yeastgenome.org/cgi-bin/locus.pl?locus=YDR085C
YHR140W	2.3	2.2	2.1		Putative integral membrane protein of unknown function		http://db.yeastgenome.org/cgi-bin/locus.pl?locus=YHR140W
YOR239W	2.1	2.2	2.1	ABP140	Was YOR240W, now YOR239W, Nonessential protein that binds actin filaments and localizes to actin patches and cables, has similarity to S-adenosylmethionine (AdoMet)-dependent methyltransferases		http://db.yeastgenome.org/cgi-bin/locus.pl?locus=YOR240W
YNL016W	1.8	2	2.05	PUB1	Poly (A)+ RNA-binding protein, abundant mRNP-component protein that binds mRNA and is required for stability of many mRNAs; component of glucose deprivation induced stress granules, involved in P-body-dependent granule assembly		http://db.yeastgenome.org/cgi-bin/locus.pl?locus=YNL016W
YLR068W	1.6	1.6	2.05	FYV7	Essential protein required for maturation of 18S rRNA; required for survival upon exposure to K1 killer toxin		http://db.yeastgenome.org/cgi-bin/locus.pl?locus=YLR068W
YBR006W	2.4	2.5	2	UGA2	Succinate semialdehyde dehydrogenase involved in the utilization of gamma-aminobutyrate (GABA) as a nitrogen source; part of the 4-aminobutyrate and glutamate degradation pathways; localized to the cytoplasm		http://db.yeastgenome.org/cgi-bin/locus.pl?locus=YBR006W
YHR079C-A	2.5	2.3	2	SAE3	Was YHR079C-B. Now YHR079C-A- Meiosis specific protein involved in DMC1-dependent meiotic recombination, forms heterodimer with Mei5p; proposed to be an assembly factor for Dmc1p		http://db.yeastgenome.org/cgi-bin/locus.pl?locus=YHR079C-B
YOR381W	2	2	2	FRE3	Ferric reductase, reduces siderophore-bound iron prior to uptake by transporters; expression induced by low iron levels		http://db.yeastgenome.org/cgi-bin/locus.pl?locus=YOR381W
YDR363W	1.7	2	2	ESC2	Protein involved in silencing; may recruit or stabilize Sir proteins; role in Rad51-dependent homologous recombination repair and intra S-phase DNA damage checkpoint; member of the RENi (Rad60-Esc2-Nip45) family of SUMO-like domain proteins		http://db.yeastgenome.org/cgi-bin/locus.pl?locus=YDR363W
YBR129C	2	1.9	2	OPY1	Protein of unknown function, overproduction blocks cell cycle arrest in the presence of mating pheromone; the authentic, non-tagged protein is detected in highly purified mitochondria in high-throughput studies		http://db.yeastgenome.org/cgi-bin/locus.pl?locus=YBR129C
YLR437C	1.3	1.5	2		Protein that regulates the nuclear localization of ribonucleotide reductase Rnr2p and Rnr4p subunits; phosphorylated by Dun1p in response to DNA damage and degraded; N-terminal half has similarity to S. pombe Spd1 protein		http://db.yeastgenome.org/cgi-bin/locus.pl?locus=YLR437C
YLL046C	1.1	1.2	2	RNP1	Ribonucleoprotein that contains two RNA recognition motifs (RRM)		http://db.yeastgenome.org/cgi-bin/locus.pl?locus=YLL046C
YLR069C	1.35	1.65	1.95	MEF1	Mitochondrial elongation factor involved in translational elongation		http://db.yeastgenome.org/cgi-bin/locus.pl?locus=YLR069C
YLR059C	1.6	1.4	1.95	REX2	3'-5' RNA exonuclease; involved in 3'-end processing of U4 and U5 snRNAs, 5S and 5.8S rRNAs, and RNase P and RNase MRP RNA; localized to mitochondria and null suppresses escape of mtDNA to nucleus in yme1 yme2 mutants; RNase D exonuclease		http://db.yeastgenome.org/cgi-bin/locus.pl?locus=YLR059C
YBR173C	2.3	2.2	1.9	UMP1	Short-lived chaperone required for correct maturation of the 20S proteasome; may inhibit premature dimerization of proteasome half-mers; degraded by proteasome upon completion of its assembly		http://db.yeastgenome.org/cgi-bin/locus.pl?locus=YBR173C
YNR019W	2	2.2	1.9	ARE2	Acyl-CoA:sterol acyltransferase, isozyme of Are1p; endoplasmic reticulum enzyme that contributes the major sterol esterification activity in the presence of oxygen		http://db.yeastgenome.org/cgi-bin/locus.pl?locus=YNR019W
YBR259W	2.1	2.1	1.9		Putative protein of unknown function; YBR259W is not an essential gene		http://db.yeastgenome.org/cgi-bin/locus.pl?locus=YBR259W
YER175C	2.3	2	1.9	TMT1	Trans-aconitate methyltransferase, cytosolic enzyme that catalyzes the methyl esterification of 3-isopropylmalate, an intermediate of the leucine biosynthetic pathway, and trans-aconitate, which inhibits the citric acid cycle		http://db.yeastgenome.org/cgi-bin/locus.pl?locus=YER175C
YBL096C	2.1	2	1.9		Non-essential protein of unknown function		http://db.yeastgenome.org/cgi-bin/locus.pl?locus=YBL096C
YPR122W	2.1	2	1.9	AXL1	Haploid specific endoprotease that performs one of two N-terminal cleavages during maturation of a-factor mating pheromone; required for axial budding pattern of haploid cells		http://db.yeastgenome.org/cgi-bin/locus.pl?locus=YPR122W
YPL110C	1.9	2	1.9	GDE1	Glycerophosphocholine (GroPCho) phosphodiesterase; hydrolyzes GroPCho to choline and glycerolphosphate, for use as a phosphate source and as a precursor for phosphocholine synthesis; may interact with ribosomes		http://db.yeastgenome.org/cgi-bin/locus.pl?locus=YPL110C
YGL037C	1.8	1.9	1.9	PNC1	Nicotinamidase that converts nicotinamide to nicotinic acid as part of the NAD(+) salvage pathway, required for life span extension by calorie restriction; PNC1 expression responds to all known stimuli that extend replicative life span		http://db.yeastgenome.org/cgi-bin/locus.pl?locus=YGL037C
YGL175C	1.7	1.8	1.9	SAE2	Endonuclease that processes hairpin DNA structures with the MRX complex; involved in meiotic and mitotic double-strand break repair; phosphorylated in response to DNA damage and required for normal resistance to DNA-damaging agents		http://db.yeastgenome.org/cgi-bin/locus.pl?locus=YGL175C
YLR181C	0.9	1.2	1.9	VTA1	Multivesicular body (MVB) protein involved in endosomal protein sorting; regulates Vps4p activity by promoting its oligomerization; has an N-terminal Vps60- and Did2- binding domain, a linker region, and a C-terminal Vps4p binding domain		http://db.yeastgenome.org/cgi-bin/locus.pl?locus=YLR181C
YLR448W	1.7	1.9	1.85	RPL6B	Protein component of the large (60S) ribosomal subunit, has similarity to Rpl6Ap and to rat L6 ribosomal protein; binds to 5.8S rRNA		http://db.yeastgenome.org/cgi-bin/locus.pl?locus=YLR448W
YKL113C	1.3	1.9	1.85	RAD27	5' to 3' exonuclease, 5' flap endonuclease, required for Okazaki fragment processing and maturation as well as for long-patch base-excision repair; member of the S. pombe RAD2/FEN1 family		http://db.yeastgenome.org/cgi-bin/locus.pl?locus=YKL113C
YFL014W	2.2	2.4	1.8	HSP12	Plasma membrane localized protein that protects membranes from desiccation; induced by heat shock, oxidative stress, osmostress, stationary phase entry, glucose depletion, oleate and alcohol; regulated by the HOG and Ras-Pka pathways		http://db.yeastgenome.org/cgi-bin/locus.pl?locus=YFL014W
YIL110W	2.4	2.3	1.8	MNI1	Putative S-adenosylmethionine-dependent methyltransferase of the seven beta-strand family; deletion mutant exhibits a weak vacuolar protein sorting defect, enhanced resistance to caspofungin, and is synthetically lethal with MEN mutants		http://db.yeastgenome.org/cgi-bin/locus.pl?locus=YIL110W
YCR101C	2.5	2.1	1.8		Putative protein of unknown function; localizes to the membrane fraction; YCR101C is not an essential gene		http://db.yeastgenome.org/cgi-bin/locus.pl?locus=YCR101C
YBR077C	2	2	1.8	SLM4	Component of the EGO complex, which is involved in the regulation of microautophagy, and of the GSE complex, which is required for proper sorting of amino acid permease Gap1p; gene exhibits synthetic genetic interaction with MSS4		http://db.yeastgenome.org/cgi-bin/locus.pl?locus=YBR077C
YDL065C	2	2	1.8	PEX19	Chaperone and import receptor for newly-synthesized class I peroxisomal membrane proteins (PMPs), binds PMPs in the cytoplasm and delivers them to the peroxisome for subsequent insertion into the peroxisomal membrane		http://db.yeastgenome.org/cgi-bin/locus.pl?locus=YDL065C
YPL173W	2.2	1.9	1.8	MRPL40	Mitochondrial ribosomal protein of the large subunit		http://db.yeastgenome.org/cgi-bin/locus.pl?locus=YPL173W
YML027W	1.7	1.9	1.8	YOX1	Homeodomain-containing transcriptional repressor, binds to Mcm1p and to early cell cycle boxes (ECBs) in the promoters of cell cycle-regulated genes expressed in M/G1 phase; expression is cell cycle-regulated; potential Cdc28p substrate		http://db.yeastgenome.org/cgi-bin/locus.pl?locus=YML027W
YJR079W	1.6	1.9	1.8		Putative protein of unknown function; mutation results in impaired mitochondrial respiration		http://db.yeastgenome.org/cgi-bin/locus.pl?locus=YJR079W
YDR444W	1.7	1.8	1.8		Putative protein of unknown function		http://db.yeastgenome.org/cgi-bin/locus.pl?locus=YDR444W
YDL215C	1.7	1.8	1.8	GDH2	NAD(+)-dependent glutamate dehydrogenase, degrades glutamate to ammonia and alpha-ketoglutarate; expression sensitive to nitrogen catabolite repression and intracellular ammonia levels		http://db.yeastgenome.org/cgi-bin/locus.pl?locus=YDL215C
YDL188C	1.6	1.7	1.8	PPH22	Catalytic subunit of protein phosphatase 2A (PP2A), functionally redundant with Pph21p; methylated at C terminus; forms alternate complexes with several regulatory subunits; involved in signal transduction and regulation of mitosis		http://db.yeastgenome.org/cgi-bin/locus.pl?locus=YDL188C
YGR282C	1.5	1.7	1.8	BGL2	Endo-beta-1,3-glucanase, major protein of the cell wall, involved in cell wall maintenance		http://db.yeastgenome.org/cgi-bin/locus.pl?locus=YGR282C
YLR216C	0.9	1.2	1.8	CPR6	Peptidyl-prolyl cis-trans isomerase (cyclophilin), catalyzes the cis-trans isomerization of peptide bonds N-terminal to proline residues; binds to Hsp82p and contributes to chaperone activity		http://db.yeastgenome.org/cgi-bin/locus.pl?locus=YLR216C
YPL213W	1.3	1.6	1.75	LEA1	Component of U2 snRNP; disruption causes reduced U2 snRNP levels; physically interacts with Msl1p; putative homolog of human U2A' snRNP protein		http://db.yeastgenome.org/cgi-bin/locus.pl?locus=YPL213W
YKL174C	4.9	4.7	1.7	TPO5	Protein involved in excretion of putrescine and spermidine; putative polyamine transporter in the Golgi or post-Golgi vesicles		http://db.yeastgenome.org/cgi-bin/locus.pl?locus=YKL174C
YPR198W	1.9	2.1	1.7	SGE1	Plasma membrane multidrug transporter of the major facilitator superfamily, acts as an extrusion permease; partial multicopy suppressor of gal11 mutations		http://db.yeastgenome.org/cgi-bin/locus.pl?locus=YPR198W
YDR391C	1.9	2.1	1.7		Putative protein of unknown function, possibly involved in zinc homeostasis; Bdf1p-dependent transcription induced by salt stress; green fluorescent protein (GFP)-fusion protein localizes to both the cytoplasm and the nucleus		http://db.yeastgenome.org/cgi-bin/locus.pl?locus=YDR391C
YBR170C	1.6	1.9	1.7	NPL4	Endoplasmic reticulum and nuclear membrane protein, forms a complex with Cdc48p and Ufd1p that recognizes ubiquitinated proteins in the endoplasmic reticulum and delivers them to the proteasome for degradation		http://db.yeastgenome.org/cgi-bin/locus.pl?locus=YBR170C
YKL156W	2	1.8	1.7	RPS27A	Protein component of the small (40S) ribosomal subunit; nearly identical to Rps27Bp and has similarity to rat S27 ribosomal protein		http://db.yeastgenome.org/cgi-bin/locus.pl?locus=YKL156W
YJL164C	2	1.8	1.7	TPK1	cAMP-dependent protein kinase catalytic subunit; promotes vegetative growth in response to nutrients via the Ras-cAMP signaling pathway; inhibited by regulatory subunit Bcy1p in the absence of cAMP; partially redundant with Tpk2p and Tpk3p		http://db.yeastgenome.org/cgi-bin/locus.pl?locus=YJL164C
YMR135W-A	2	1.8	1.7		Dubious open reading frame unlikely to encode a functional protein, based on available experimental and comparative sequence data		http://db.yeastgenome.org/cgi-bin/locus.pl?locus=YMR135W-A
YDR098C	1.5	1.8	1.7	GRX3	Hydroperoxide and superoxide-radical responsive glutathione-dependent oxidoreductase; monothiol glutaredoxin subfamily member along with Grx4p and Grx5p; protects cells from oxidative damage		http://db.yeastgenome.org/cgi-bin/locus.pl?locus=YDR098C
YLR199C	1.6	1.7	1.7		Protein involved in 20S proteasome assembly; forms a heterodimer with Add66p that binds to proteasome precursors; similar to human PAC1 constituent of the PAC1-PAC2 complex involved in proteasome assembly		http://db.yeastgenome.org/cgi-bin/locus.pl?locus=YLR199C
YJL057C	1.8	1.6	1.7	IKS1	Putative serine/threonine kinase; expression is induced during mild heat stress; deletion mutants are hypersensitive to copper sulphate and resistant to sorbate; interacts with an N-terminal fragment of Sst2p		http://db.yeastgenome.org/cgi-bin/locus.pl?locus=YJL057C
YDL127W	1.7	1.6	1.7	PCL2	Cyclin, interacts with cyclin-dependent kinase Pho85p; member of the Pcl1,2-like subfamily, involved in the regulation of polarized growth and morphogenesis and progression through the cell cycle; localizes to sites of polarized cell growth		http://db.yeastgenome.org/cgi-bin/locus.pl?locus=YDL127W
YGR055W	1.5	1.6	1.7	MUP1	High affinity methionine permease, integral membrane protein with 13 putative membrane-spanning regions; also involved in cysteine uptake		http://db.yeastgenome.org/cgi-bin/locus.pl?locus=YGR055W
YLR248W	1.4	1.6	1.7	RCK2	Protein kinase involved in the response to oxidative and osmotic stress; identified as suppressor of S. pombe cell cycle checkpoint mutations		http://db.yeastgenome.org/cgi-bin/locus.pl?locus=YLR248W
YPR057W	1.4	1.5	1.7	BRR1	snRNP protein component of spliceosomal snRNPs, required for pre-mRNA splicing and snRNP biogenesis; in null mutant newly-synthesized snRNAs are destabilized and 3'-end processing is slowed		http://db.yeastgenome.org/cgi-bin/locus.pl?locus=YPR057W
YLR287C-A	1.35	1.5	1.7	RPS30A	Protein component of the small (40S) ribosomal subunit; nearly identical to Rps30Bp and has similarity to rat S30 ribosomal protein		http://db.yeastgenome.org/cgi-bin/locus.pl?locus=YLR287C-A
YHR171W	2	1.9	1.6	ATG7	Autophagy-related protein and dual specificity member of the E1 family of ubiquitin-activating enzymes; mediates the conjugation of Atg12p with Atg5p and Atg8p with phosphatidylethanolamine, required steps in autophagosome formation		http://db.yeastgenome.org/cgi-bin/locus.pl?locus=YHR171W
YOL006C	1.8	1.8	1.6	TOP1	Topoisomerase I, nuclear enzyme that relieves torsional strain in DNA by cleaving and re-sealing the phosphodiester backbone; relaxes both positively and negatively supercoiled DNA; functions in replication, transcription, and recombination		http://db.yeastgenome.org/cgi-bin/locus.pl?locus=YOL006C
YNL144C	1.7	1.8	1.6		Putative protein of unknown function; the authentic, non-tagged protein is detected in highly purified mitochondria in high-throughput studies; YNL144C is not an essential gene		http://db.yeastgenome.org/cgi-bin/locus.pl?locus=YNL144C
YDR423C	1.4	1.8	1.6	CAD1	AP-1-like basic leucine zipper (bZIP) transcriptional activator involved in stress responses, iron metabolism, and pleiotropic drug resistance; controls a set of genes involved in stabilizing proteins; binds consensus sequence TTACTAA		http://db.yeastgenome.org/cgi-bin/locus.pl?locus=YDR423C
YPR126C	1.6	1.7	1.6		Dubious open reading frame unlikely to encode a functional protein, based on available experimental and comparative sequence data		http://db.yeastgenome.org/cgi-bin/locus.pl?locus=YPR126C
YKL106W	1.6	1.7	1.6	AAT1	Mitochondrial aspartate aminotransferase, catalyzes the conversion of oxaloacetate to aspartate in aspartate and asparagine biosynthesis		http://db.yeastgenome.org/cgi-bin/locus.pl?locus=YKL106W
YER156C	1.7	1.65	1.6		Putative protein of unknown function; interacts with Hsp82p and copurifies with Ipl1p; expression is copper responsive and downregulated in strains deleted for MAC1, a copper-responsive transcription factor; similarity to mammalian MYG1		http://db.yeastgenome.org/cgi-bin/locus.pl?locus=YER156C
YBR147W	1.6	1.6	1.6		Protein of unknown function; identified in a screen for mutants with decreased levels of rDNA transcription; detected in highly purified mitochondria; null mutant suppresses cdc13-1; similar to a G-protein coupled receptor from S. pombe		http://db.yeastgenome.org/cgi-bin/locus.pl?locus=YBR147W
YKL121W	1.4	1.6	1.6		Protein of unknown function; null mutant is resistant to 2-deoxy-D-glucose and displays abnormally elongated buds		http://db.yeastgenome.org/cgi-bin/locus.pl?locus=YKL121W
YDL175C	1.4	1.6	1.6	AIR2	Zinc knuckle protein, involved in nuclear RNA processing and degredation as a component of the TRAMP complex; stimulates the poly(A) polymerase activity of Pap2p in vitro; functionally redundant with Air1p		http://db.yeastgenome.org/cgi-bin/locus.pl?locus=YDL175C
YNL336W	1.6	1.5	1.6	COS1	Protein of unknown function, member of the DUP380 subfamily of conserved, often subtelomerically-encoded proteins		http://db.yeastgenome.org/cgi-bin/locus.pl?locus=YNL336W
YDR351W	1.5	1.5	1.6	SBE2	Protein involved in the transport of cell wall components from the Golgi to the cell surface; required for bud growth		http://db.yeastgenome.org/cgi-bin/locus.pl?locus=YDR351W
YDR055W	1.4	1.5	1.6	PST1	Cell wall protein that contains a putative GPI-attachment site; secreted by regenerating protoplasts; up-regulated by activation of the cell integrity pathway, as mediated by Rlm1p; upregulated by cell wall damage via disruption of FKS1		http://db.yeastgenome.org/cgi-bin/locus.pl?locus=YDR055W
YDR440W	1.4	1.5	1.6	DOT1	Nucleosomal histone H3-Lys79 methylase; methylation is required for telomeric silencing, meiotic checkpoint control, and DNA damage response		http://db.yeastgenome.org/cgi-bin/locus.pl?locus=YDR440W
YOR186W	1.5	1.4	1.6		Putative protein of unknown function; proper regulation of expression during heat stress is sphingolipid-dependent		http://db.yeastgenome.org/cgi-bin/locus.pl?locus=YOR186W
YDL033C	1.4	1.4	1.6	SLM3	tRNA-specific 2-thiouridylase, responsible for 2-thiolation of the wobble base of mitochondrial tRNAs; human ortholog is implicated in myoclonus epilepsy associated with ragged red fibers (MERRF)		http://db.yeastgenome.org/cgi-bin/locus.pl?locus=YDL033C
YGR068C	1.3	1.4	1.6		Protein proposed to regulate the endocytosis of plasma membrane proteins by recruiting the ubiquitin ligase Rsp5p to its target in the plasma membrane		http://db.yeastgenome.org/cgi-bin/locus.pl?locus=YGR068C
YMR132C	1.6	1.8	1.5	JLP2	Protein of unknown function, contains sequence that closely resembles a J domain (typified by the E. coli DnaJ protein)		http://db.yeastgenome.org/cgi-bin/locus.pl?locus=YMR132C
YJL185C	1.7	1.7	1.5		Putative protein of unknown function; mRNA is weakly cell cycle regulated, peaking in G2 phase; YJL185C is a non-essential gene		http://db.yeastgenome.org/cgi-bin/locus.pl?locus=YJL185C
YOL031C	1.6	1.7	1.5	SIL1	Nucleotide exchange factor for the endoplasmic reticulum (ER) lumenal Hsp70 chaperone Kar2p, required for protein translocation into the ER; homolog of Yarrowia lipolytica SLS1; GrpE-like protein		http://db.yeastgenome.org/cgi-bin/locus.pl?locus=YOL031C
YPR028W	1.6	1.7	1.5	YOP1	Membrane protein that interacts with Yip1p to mediate membrane traffic; interacts with Sey1p to maintain ER morphology; overexpression leads to cell death and accumulation of internal cell membranes		http://db.yeastgenome.org/cgi-bin/locus.pl?locus=YPR028W
YGR038W	1.5	1.7	1.5	ORM1	Evolutionarily conserved protein, similar to Orm2p, required for resistance to agents that induce unfolded protein response; Orm1p and Orm2p together control membrane biogenesis by coordinating lipid homeostasis with protein quality control		http://db.yeastgenome.org/cgi-bin/locus.pl?locus=YGR038W
YDR379W	1.4	1.6	1.5	RGA2	GTPase-activating protein for the polarity-establishment protein Cdc42p; implicated in control of septin organization, pheromone response, and haploid invasive growth; regulated by Pho85p and Cdc28p		http://db.yeastgenome.org/cgi-bin/locus.pl?locus=YDR379W
YGL232W	1.4	1.6	1.5	TAN1	Putative tRNA acetyltransferase, RNA-binding protein required for the formation of the modified nucleoside N(4)-acetylcytidine in serine and leucine tRNAs but not required for the same modification in 18S rRNA		http://db.yeastgenome.org/cgi-bin/locus.pl?locus=YGL232W
YDR120C	1.4	1.6	1.5	TRM1	tRNA methyltransferase; two forms of the protein are made by alternative translation starts; localizes to both the nucleus and mitochondrion to produce the modified base N2,N2-dimethylguanosine in tRNAs in both compartments		http://db.yeastgenome.org/cgi-bin/locus.pl?locus=YDR120C
YOR191W	1.5	1.5	1.5	RIS1	RING finger protein involved in proteolytic control of sumoylated substrates; interacts with SUMO (Smt3p); member of the SWI/SNF family of DNA-dependent ATPases; plays a role in antagonizing silencing during mating-type switching		http://db.yeastgenome.org/cgi-bin/locus.pl?locus=YOR191W
YPR167C	1.5	1.4	1.5	MET16	3'-phosphoadenylsulfate reductase, reduces 3'-phosphoadenylyl sulfate to adenosine-3',5'-bisphosphate and free sulfite using reduced thioredoxin as cosubstrate, involved in sulfate assimilation and methionine metabolism		http://db.yeastgenome.org/cgi-bin/locus.pl?locus=YPR167C
YPR106W	1.4	1.3	1.5	ISR1	Predicted protein kinase, overexpression causes sensitivity to staurosporine, which is a potent inhibitor of protein kinase C		http://db.yeastgenome.org/cgi-bin/locus.pl?locus=YPR106W
YPL069C	1.3	1.3	1.5	BTS1	Geranylgeranyl diphosphate synthase, increases the intracellular pool of geranylgeranyl diphosphate, suppressor of bet2 mutation that causes defective geranylgeranylation of small GTP-binding proteins that mediate vesicular traffic		http://db.yeastgenome.org/cgi-bin/locus.pl?locus=YPL069C
YMR294W-A	1.3	1.3	1.5		Dubious open reading frame unlikely to encode a functional protein, substantially overlaps YMR295C; deletion causes sensitivity to unfolded protein response-inducing agents		http://db.yeastgenome.org/cgi-bin/locus.pl?locus=YMR294W-A
YFR044C	2.2	1.9	1.4	DUG1	Cys-Gly metallo-di-peptidase; forms a complex with Dug2p and Dug3p to degrade glutathione (GSH) and other peptides containing a gamma-glu-X bond in an alternative pathway to GSH degradation by gamma-glutamyl transpeptidase (Ecm38p)		http://db.yeastgenome.org/cgi-bin/locus.pl?locus=YFR044C
YOL108C	1.9	1.9	1.4	INO4	Transcription factor required for derepression of inositol-choline-regulated genes involved in phospholipid synthesis; forms a complex, with Ino2p, that binds the inositol-choline-responsive element through a basic helix-loop-helix domain		http://db.yeastgenome.org/cgi-bin/locus.pl?locus=YOL108C
YBL019W	1.9	1.8	1.4	APN2	Class II abasic (AP) endonuclease involved in repair of DNA damage; homolog of human HAP1 and E. coli exoIII		http://db.yeastgenome.org/cgi-bin/locus.pl?locus=YBL019W
YFL015C	1.9	1.7	1.4		Dubious open reading frame unlikely to encode a protein; partially overlaps dubious ORF YFL015W-A; YFL015C is not an essential gene		http://db.yeastgenome.org/cgi-bin/locus.pl?locus=YFL015C
YIR024C	1.6	1.5	1.4		Protein of unknown function; the authentic, non-tagged protein is detected in highly purified mitochondria in high-throughput studies; interacts with Arh1p, a mitochondrial oxidoreductase; deletion mutant has a respiratory growth defect		http://db.yeastgenome.org/cgi-bin/locus.pl?locus=YIR024C
YER066W	1.6	1.4	1.4		Putative protein of unknown function; non-essential gene identified in a screen for mutants with decreased levels of rDNA transcription		http://db.yeastgenome.org/cgi-bin/locus.pl?locus=YER066W
YNL173C	1.5	1.4	1.4	MDG1	Plasma membrane protein involved in G-protein mediated pheromone signaling pathway; overproduction suppresses bem1 mutations		http://db.yeastgenome.org/cgi-bin/locus.pl?locus=YNL173C
YDL161W	1.4	1.4	1.4	ENT1	Epsin-like protein involved in endocytosis and actin patch assembly and functionally redundant with Ent2p; binds clathrin via a clathrin-binding domain motif at C-terminus		http://db.yeastgenome.org/cgi-bin/locus.pl?locus=YDL161W
YNR005C	1.4	1.2	1.4		Dubious open reading frame unlikely to encode a functional protein, based on available experimental and comparative sequence data		http://db.yeastgenome.org/cgi-bin/locus.pl?locus=YNR005C
YFR016C	2.3	1.9	1.3		Putative protein of unknown function; green fluorescent protein (GFP)-fusion protein localizes to the cytoplasm and bud; interacts with Spa2p; YFL016C is not an essential gene		http://db.yeastgenome.org/cgi-bin/locus.pl?locus=YFR016C
YNL266W	1.6	1.6	1.3		Dubious open reading frame unlikely to encode a protein, based on available experimental and comparative sequence data; partially overlaps the verified ORF IST1/YNL265C		http://db.yeastgenome.org/cgi-bin/locus.pl?locus=YNL266W
YPL214C	1.3	1.6	1.3	THI6	Bifunctional enzyme with thiamine-phosphate pyrophosphorylase and 4-methyl-5-beta-hydroxyethylthiazole kinase activities, required for thiamine biosynthesis; GFP-fusion protein localizes to the cytoplasm in a punctate pattern		http://db.yeastgenome.org/cgi-bin/locus.pl?locus=YPL214C
YKL183W	1.4	1.5	1.3	LOT5	Protein of unknown function; gene expression increases in cultures shifted to a lower temperature		http://db.yeastgenome.org/cgi-bin/locus.pl?locus=YKL183W
YMR101C	1.3	1.5	1.3	SRT1	Cis-prenyltransferase involved in synthesis of long-chain dolichols (19-22 isoprene units; as opposed to Rer2p which synthesizes shorter-chain dolichols); localizes to lipid bodies; transcription is induced during stationary phase		http://db.yeastgenome.org/cgi-bin/locus.pl?locus=YMR101C
YDR415C	1.5	1.4	1.3		Putative protein of unknown function		http://db.yeastgenome.org/cgi-bin/locus.pl?locus=YDR415C
YBR013C	1.4	1.4	1.3		Putative protein of unknown function, haploid deletion mutant exhibits synthetic phenotype with alpha-synuclein		http://db.yeastgenome.org/cgi-bin/locus.pl?locus=YBR013C
YGR234W	1.3	1.4	1.3	YHB1	Nitric oxide oxidoreductase, flavohemoglobin involved in nitric oxide detoxification; plays a role in the oxidative and nitrosative stress responses		http://db.yeastgenome.org/cgi-bin/locus.pl?locus=YGR234W
YJR038C	1.2	1.4	1.3		Dubious open reading frame unlikely to encode a functional protein, based on available experimental and comparative sequence data		http://db.yeastgenome.org/cgi-bin/locus.pl?locus=YJR038C
YBR040W	1.2	1.4	1.3	FIG1	Integral membrane protein required for efficient mating; may participate in or regulate the low affinity Ca2+ influx system, which affects intracellular signaling and cell-cell fusion during mating		http://db.yeastgenome.org/cgi-bin/locus.pl?locus=YBR040W
YDL199C	1.5	1.3	1.3		Putative transporter, member of the sugar porter family		http://db.yeastgenome.org/cgi-bin/locus.pl?locus=YDL199C
YOL053W	1.3	1.3	1.3		Putative protein of unknown function; null mutant displays elevated frequency of mitochondrial genome loss		http://db.yeastgenome.org/cgi-bin/locus.pl?locus=YOL053W
YDR453C	1.1	1.3	1.3	TSA2	Stress inducible cytoplasmic thioredoxin peroxidase; cooperates with Tsa1p in the removal of reactive oxygen, nitrogen and sulfur species using thioredoxin as hydrogen donor; deletion enhances the mutator phenotype of tsa1 mutants		http://db.yeastgenome.org/cgi-bin/locus.pl?locus=YDR453C
YDL231C	1.1	1.3	1.3	BRE4	Zinc finger protein containing five transmembrane domains; null mutant exhibits strongly fragmented vacuoles and sensitivity to brefeldin A, a drug which is known to affect intracellular transport		http://db.yeastgenome.org/cgi-bin/locus.pl?locus=YDL231C
YKL131W	1.7	1.2	1.3		Dubious ORF unlikely to encode a functional protein, based on available experimental and comparative sequence data		http://db.yeastgenome.org/cgi-bin/locus.pl?locus=YKL131W
YOR133W	1.2	1.2	1.3	EFT1	Elongation factor 2 (EF-2), also encoded by EFT2; catalyzes ribosomal translocation during protein synthesis; contains diphthamide, the unique posttranslationally modified histidine residue specifically ADP-ribosylated by diphtheria toxin		http://db.yeastgenome.org/cgi-bin/locus.pl?locus=YOR133W
YNL104C	1.3	1.5	1.2	LEU4	Alpha-isopropylmalate synthase (2-isopropylmalate synthase); the main isozyme responsible for the first step in the leucine biosynthesis pathway		http://db.yeastgenome.org/cgi-bin/locus.pl?locus=YNL104C
YEL071W	1.7	1.3	1.2	DLD3	D-lactate dehydrogenase, part of the retrograde regulon which consists of genes whose expression is stimulated by damage to mitochondria and reduced in cells grown with glutamate as the sole nitrogen source, located in the cytoplasm		http://db.yeastgenome.org/cgi-bin/locus.pl?locus=YEL071W
YGL147C	1.3	1.3	1.2	RPL9A	Protein component of the large (60S) ribosomal subunit, nearly identical to Rpl9Bp and has similarity to E. coli L6 and rat L9 ribosomal proteins		http://db.yeastgenome.org/cgi-bin/locus.pl?locus=YGL147C
YGL162W	1.4	1.2	1.2	SUT1	Transcription factor of the Zn[II]2Cys6 family involved in sterol uptake; involved in induction of hypoxic gene expression		http://db.yeastgenome.org/cgi-bin/locus.pl?locus=YGL162W
YKL040C	1.3	1.1	1.2	NFU1	Protein involved in iron metabolism in mitochondria; similar to NifU, which is a protein required for the maturation of the Fe/S clusters of nitrogenase in nitrogen-fixing bacteria		http://db.yeastgenome.org/cgi-bin/locus.pl?locus=YKL040C
YDR539W	1	1.2	1		Ferulic acid decarboxylase, essential for decarboxylation of phenylacrylic acids; homolog of E. coli UbiD; green fluorescent protein (GFP)-fusion protein localizes to the cytoplasm		http://db.yeastgenome.org/cgi-bin/locus.pl?locus=YDR539W
YNL271C		2.2	2.3	BNI1	Formin, nucleates the formation of linear actin filaments, involved in cell processes such as budding and mitotic spindle orientation which require the formation of polarized actin cables, functionally redundant with BNR1		http://db.yeastgenome.org/cgi-bin/locus.pl?locus=YNL271C
YBR162C		1.8	2.2	TOS1	Covalently-bound cell wall protein of unknown function; identified as a cell cycle regulated SBF target gene; deletion mutants are highly resistant to treatment with beta-1,3-glucanase; has sequence similarity to YJL171C		http://db.yeastgenome.org/cgi-bin/locus.pl?locus=YBR162C
YLR382C		1.65	2.2	NAM2	Mitochondrial leucyl-tRNA synthetase, also has a direct role in splicing of several mitochondrial group I introns; indirectly required for mitochondrial genome maintenance		http://db.yeastgenome.org/cgi-bin/locus.pl?locus=YLR382C
YLR193C		1.3	2.2	UPS1	Mitochondrial intermembrane space protein that regulates mitochondrial cardiolipin levels, null has defects in Mgm1p processing, integrity of mitochondrial inner membrane complexes, and mitochondrial morphology; ortholog of human PRELI		http://db.yeastgenome.org/cgi-bin/locus.pl?locus=YLR193C
YBL061C		2.3	2.1	SKT5	Activator of Chs3p (chitin synthase III), recruits Chs3p to the bud neck via interaction with Bni4p; has similarity to Shc1p, which activates Chs3p during sporulation		http://db.yeastgenome.org/cgi-bin/locus.pl?locus=YBL061C
YLR091W	1.3		1.95		Protein of unknown function, required for mitochondrial genome maintenance; detected in highly purified mitochondria in high-throughput studies; null mutant has decreased levels of cardiolipin and phosphatidylethanolamine		http://db.yeastgenome.org/cgi-bin/locus.pl?locus=YLR091W
YHR142W		1.9	1.9	CHS7	Protein of unknown function, involved in chitin biosynthesis by regulating Chs3p export from the ER		http://db.yeastgenome.org/cgi-bin/locus.pl?locus=YHR142W
YLR131C		1.2	1.9	ACE2	Transcription factor that activates expression of early G1-specific genes, localizes to daughter cell nuclei after cytokinesis and delays G1 progression in daughters, localization is regulated by phosphorylation; potential Cdc28p substrate		http://db.yeastgenome.org/cgi-bin/locus.pl?locus=YLR131C
YLR047C		1	1.9	FRE8	Protein with sequence similarity to iron/copper reductases, involved in iron homeostasis; deletion mutant has iron deficiency/accumulation growth defects; expression increased in the absence of copper-responsive transcription factor Mac1p		http://db.yeastgenome.org/cgi-bin/locus.pl?locus=YLR047C
YLR111W		0.8	1.85		Dubious open reading frame unlikely to encode a protein, based on available experimental and comparative sequence data		http://db.yeastgenome.org/cgi-bin/locus.pl?locus=YLR111W
YNL091W		1.75	1.8	NST1	Protein of unknown function, mediates sensitivity to salt stress; interacts physically with the splicing factor Msl1p and also displays genetic interaction with MSL1		http://db.yeastgenome.org/cgi-bin/locus.pl?locus=YNL091W
YKL073W		1.7	1.8	LHS1	Molecular chaperone of the endoplasmic reticulum lumen, involved in polypeptide translocation and folding; nucleotide exchange factor for the ER lumenal Hsp70 chaperone Kar2p; regulated by the unfolded protein response pathway		http://db.yeastgenome.org/cgi-bin/locus.pl?locus=YKL073W
YLR233C		1.6	1.8	EST1	TLC1 RNA-associated factor involved in telomere length regulation as the recruitment subunit of the telomerase holoenzyme, has a possible role in activating Est2p-TLC1-RNA bound to the telomere		http://db.yeastgenome.org/cgi-bin/locus.pl?locus=YLR233C
YLR412W		1.3	1.8		Protein involved in microtubule-related processes, N-acetylation; GFP-fusion protein localizes to the cytoplasm and is induced in response to the DNA-damaging agent MMS; YLR412W is not an essential gene; similar to Arabidopsis SRR1 gene		http://db.yeastgenome.org/cgi-bin/locus.pl?locus=YLR412W
YBR057C	2.1		1.8	MUM2	Cytoplasmic protein essential for meiotic DNA replication and sporulation; interacts with Orc2p, which is a component of the origin recognition complex		http://db.yeastgenome.org/cgi-bin/locus.pl?locus=YBR057C
YMR193W		1.5	1.7	MRPL24	Mitochondrial ribosomal protein of the large subunit		http://db.yeastgenome.org/cgi-bin/locus.pl?locus=YMR193W
YLR364W		1.1	1.7		Glutaredoxin that employs a dithiol mechanism of catalysis; monomeric; activity is low and null mutation does not affect sensitivity to oxidative stress; GFP-fusion protein localizes to the cytoplasm; expression strongly induced by arsenic		http://db.yeastgenome.org/cgi-bin/locus.pl?locus=YLR364W
YNL136W		2.1	1.65	EAF7	Subunit of the NuA4 histone acetyltransferase complex, which acetylates the N-terminal tails of histones H4 and H2A		http://db.yeastgenome.org/cgi-bin/locus.pl?locus=YNL136W
YML097C		1.2	1.6	VPS9	A guanine nucleotide exchange factor involved in vesicle-mediated vacuolar protein transport; specifically stimulates the intrinsic guanine nucleotide exchange activity of Vps21p/Rab5: similar to mammalian ras inhibitors; binds ubiquitin		http://db.yeastgenome.org/cgi-bin/locus.pl?locus=YML097C
YLR247C		1	1.6	IRC20	Putative helicase; localizes to the mitochondrion and the nucleus; YLR247C is not an essential gene; null mutant displays increased levels of spontaneous Rad52p foci		http://db.yeastgenome.org/cgi-bin/locus.pl?locus=YLR247C
YLR325C		1.4	1.55	RPL38	Protein component of the large (60S) ribosomal subunit, has similarity to rat L38 ribosomal protein		http://db.yeastgenome.org/cgi-bin/locus.pl?locus=YLR325C
YLR344W		1.3	1.55	RPL26A	Protein component of the large (60S) ribosomal subunit, nearly identical to Rpl26Bp and has similarity to E. coli L24 and rat L26 ribosomal proteins; binds to 5.8S rRNA		http://db.yeastgenome.org/cgi-bin/locus.pl?locus=YLR344W
YLR369W	1.6		1.5	SSQ1	Mitochondrial hsp70-type molecular chaperone, required for assembly of iron/sulfur clusters into proteins at a step after cluster synthesis, and for maturation of Yfh1p, which is a homolog of human frataxin implicated in Friedreich's ataxia		http://db.yeastgenome.org/cgi-bin/locus.pl?locus=YLR369W
YLR213C		1.2	1.4	CRR1	Putative glycoside hydrolase of the spore wall envelope; required for normal spore wall assembly, possibly for cross-linking between the glucan and chitosan layers; expressed during sporulation		http://db.yeastgenome.org/cgi-bin/locus.pl?locus=YLR213C
YLR206W		1.1	1.4	ENT2	Epsin-like protein required for endocytosis and actin patch assembly and functionally redundant with Ent1p; contains clathrin-binding motif at C-terminus		http://db.yeastgenome.org/cgi-bin/locus.pl?locus=YLR206W
YLR119W		0.9	1.4	SRN2	Component of the ESCRT-I complex, which is involved in ubiquitin-dependent sorting of proteins into the endosome; suppressor of rna1-1 mutation; may be involved in RNA export from nucleus		http://db.yeastgenome.org/cgi-bin/locus.pl?locus=YLR119W
YGL031C		1.3	1.3	RPL24A	Ribosomal protein L30 of the large (60S) ribosomal subunit, nearly identical to Rpl24Bp and has similarity to rat L24 ribosomal protein; not essential for translation but may be required for normal translation rate		http://db.yeastgenome.org/cgi-bin/locus.pl?locus=YGL031C
YML116W-A		1.3	1.3		Was YML117W-A. Now YML116W-A, Putative protein of unknown function.		http://db.yeastgenome.org/cgi-bin/locus.pl?locus=YML117W-A
YDR347W		1.1	1.2	MRP1	Mitochondrial ribosomal protein of the small subunit; MRP1 exhibits genetic interactions with PET122, encoding a COX3-specific translational activator, and with PET123, encoding a small subunit mitochondrial ribosomal protein		http://db.yeastgenome.org/cgi-bin/locus.pl?locus=YDR347W
YLR224W		0.9	1.2		F-box protein and component of SCF ubiquitin ligase complexes involved in ubiquitin-dependent protein catabolism; readily monoubiquitinated in vitro by SCF-Ubc4 complexes; YLR224W is not an essential gene		http://db.yeastgenome.org/cgi-bin/locus.pl?locus=YLR224W
YLL032C		0.7	1.2		Protein of unknown function that may interact with ribosomes, based on co-purification experiments; green fluorescent protein (GFP)-fusion protein localizes to the cytoplasm; YLL032C is not an essential gene		http://db.yeastgenome.org/cgi-bin/locus.pl?locus=YLL032C
YLR390W-A		0.9	1.1		Was YLR391W. Now YLR390W-A- Covalently linked cell wall glycoprotein, present in the inner layer of the cell wall.		http://db.yeastgenome.org/cgi-bin/locus.pl?locus=YLR391W
YBL047C		1	1	EDE1	Key endocytic protein involved in a network of interactions with other endocytic proteins, binds membranes in a ubiquitin-dependent manner, may also bind ubiquitinated membrane-associated proteins		http://db.yeastgenome.org/cgi-bin/locus.pl?locus=YBL047C
YJL099W		0.8	1	CHS6	Member of the ChAPs family of proteins (Chs5p-Arf1p-binding proteins: Bch1p, Bch2p, Bud7p, Chs6p), that forms the exomer complex with Chs5p to mediate export of specific cargo proteins, including Chs3p, from the Golgi to the plasma membrane		http://db.yeastgenome.org/cgi-bin/locus.pl?locus=YJL099W
YNL135C	1.9	2.1		FPR1	Peptidyl-prolyl cis-trans isomerase (PPIase), binds to the drugs FK506 and rapamycin; also binds to the nonhistone chromatin binding protein Hmo1p and may regulate its assembly or function		http://db.yeastgenome.org/cgi-bin/locus.pl?locus=YNL135C
YGR043C	1.4	1.7			Transaldolase of unknown function; transcription is repressed by Mot1p and induced by alpha-factor and during diauxic shift		http://db.yeastgenome.org/cgi-bin/locus.pl?locus=YGR043C
YNR013C	1.8	1.6		PHO91	Low-affinity phosphate transporter of the vacuolar membrane; deletion of pho84, pho87, pho89, pho90, and pho91 causes synthetic lethality; transcription independent of Pi and Pho4p activity; overexpression results in vigorous growth		http://db.yeastgenome.org/cgi-bin/locus.pl?locus=YNR013C
YFL040W	1.8	1.6			Putative transporter, member of the sugar porter family; YFL040W is not an essential gene		http://db.yeastgenome.org/cgi-bin/locus.pl?locus=YFL040W
YFR018C	1.8	1.6			Putative protein of unknown function		http://db.yeastgenome.org/cgi-bin/locus.pl?locus=YFR018C
YBR141C	1.4	1.6			Putative S-adenosylmethionine-dependent methyltransferase; green fluorescent protein (GFP)-fusion protein localizes to the nucleolus; YBR141C is not an essential gene		http://db.yeastgenome.org/cgi-bin/locus.pl?locus=YBR141C
YEL057C	1.8	1.5			Protein of unknown function involved in telomere maintenance; target of UME6 regulation		http://db.yeastgenome.org/cgi-bin/locus.pl?locus=YEL057C
YNL121C	1.7	1.5		TOM70	Component of the TOM (translocase of outer membrane) complex responsible for recognition and initial import steps for all mitochondrially directed proteins; acts as a receptor for incoming precursor proteins		http://db.yeastgenome.org/cgi-bin/locus.pl?locus=YNL121C
YFL003C	1.7	1.5		MSH4	Protein involved in meiotic recombination, required for normal levels of crossing over, colocalizes with Zip2p to discrete foci on meiotic chromosomes, has homology to bacterial MutS protein		http://db.yeastgenome.org/cgi-bin/locus.pl?locus=YFL003C
YNL264C	1.6	1.5		PDR17	Phosphatidylinositol transfer protein (PITP), downregulates Plb1p-mediated turnover of phosphatidylcholine, found in the cytosol and microsomes, homologous to Pdr16p, deletion affects phospholipid composition		http://db.yeastgenome.org/cgi-bin/locus.pl?locus=YNL264C
YDR393W	1.5	1.5		SHE9	Mitochondrial inner membrane protein required for normal mitochondrial morphology, may be involved in fission of the inner membrane; forms a homo-oligomeric complex		http://db.yeastgenome.org/cgi-bin/locus.pl?locus=YDR393W
YDR097C	1.3	1.5		MSH6	Protein required for mismatch repair in mitosis and meiosis, forms a complex with Msh2p to repair both single-base & insertion-deletion mispairs; potentially phosphorylated by Cdc28p		http://db.yeastgenome.org/cgi-bin/locus.pl?locus=YDR097C
YMR052C-A	1.2	1.5			Dubious open reading frame unlikely to encode a functional protein, based on available experimental and comparative sequence data		http://db.yeastgenome.org/cgi-bin/locus.pl?locus=YMR052C-A
YIL112W	1.5	1.4		HOS4	Subunit of the Set3 complex, which is a meiotic-specific repressor of sporulation specific genes that contains deacetylase activity; potential Cdc28p substrate		http://db.yeastgenome.org/cgi-bin/locus.pl?locus=YIL112W
YBR107C	1.5	1.4		IML3	Protein with a role in kinetochore function, localizes to the outer kinetochore in a Ctf19p-dependent manner, interacts with Chl4p and Ctf19p		http://db.yeastgenome.org/cgi-bin/locus.pl?locus=YBR107C
YMR311C	1.5	1.4		GLC8	Regulatory subunit of protein phosphatase 1 (Glc7p), involved in glycogen metabolism and chromosome segregation; proposed to regulate Glc7p activity via conformational alteration; ortholog of the mammalian protein phosphatase inhibitor 2		http://db.yeastgenome.org/cgi-bin/locus.pl?locus=YMR311C
YGR276C	1.4	1.4		RNH70	3'-5' exoribonuclease; required for maturation of 3' ends of 5S rRNA and tRNA-Arg3 from dicistronic transcripts		http://db.yeastgenome.org/cgi-bin/locus.pl?locus=YGR276C
YER110C	1.35	1.4		KAP123	Karyopherin beta, mediates nuclear import of ribosomal proteins prior to assembly into ribosomes and import of histones H3 and H4; localizes to the nuclear pore, nucleus, and cytoplasm; exhibits genetic interactions with RAI1		http://db.yeastgenome.org/cgi-bin/locus.pl?locus=YER110C
YOR038C	1.3	1.4		HIR2	Subunit of the HIR complex, a nucleosome assembly complex involved in regulation of histone gene transcription; recruits Swi-Snf complexes to histone gene promoters; promotes heterochromatic gene silencing with Asf1p		http://db.yeastgenome.org/cgi-bin/locus.pl?locus=YOR038C
YGR088W	1.1	1.4		CTT1	Cytosolic catalase T, has a role in protection from oxidative damage by hydrogen peroxide		http://db.yeastgenome.org/cgi-bin/locus.pl?locus=YGR088W
YER055C	1.5	1.3		HIS1	ATP phosphoribosyltransferase, a hexameric enzyme, catalyzes the first step in histidine biosynthesis; mutations cause histidine auxotrophy and sensitivity to Cu, Co, and Ni salts; transcription is regulated by general amino acid control		http://db.yeastgenome.org/cgi-bin/locus.pl?locus=YER055C
YDR279W	1.2	1.3		RNH202	Ribonuclease H2 subunit, required for RNase H2 activity; related to human AGS2 that causes Aicardi-Goutieres syndrome		http://db.yeastgenome.org/cgi-bin/locus.pl?locus=YDR279W
YML068W	1.2	1.3		ITT1	Protein that modulates the efficiency of translation termination, interacts with translation release factors eRF1 (Sup45p) and eRF3 (Sup35p) in vitro, contains a zinc finger domain characteristic of the TRIAD class of proteins		http://db.yeastgenome.org/cgi-bin/locus.pl?locus=YML068W
YKL213C	1.2	1.3		DOA1	WD repeat protein required for ubiquitin-mediated protein degradation, forms complex with Cdc48p, plays a role in controlling cellular ubiquitin concentration; also promotes efficient NHEJ in postdiauxic/stationary phase		http://db.yeastgenome.org/cgi-bin/locus.pl?locus=YKL213C
YBR027C	1	1.3			Dubious open reading frame unlikely to encode a protein, based on available experimental and comparative sequence data		http://db.yeastgenome.org/cgi-bin/locus.pl?locus=YBR027C
YOL114C	1.6	1.2			Putative protein of unknown function with similarity to human ICT1 and prokaryotic factors that may function in translation termination; YOL114C is not an essential gene		http://db.yeastgenome.org/cgi-bin/locus.pl?locus=YOL114C
YMR158W	1.6	1.2		MRPS8	Mitochondrial ribosomal protein of the small subunit		http://db.yeastgenome.org/cgi-bin/locus.pl?locus=YMR158W
YER050C	1.4	1.2		RSM18	Mitochondrial ribosomal protein of the small subunit, has similarity to E. coli S18 ribosomal protein		http://db.yeastgenome.org/cgi-bin/locus.pl?locus=YER050C
YGR256W	1.4	1.2		GND2	6-phosphogluconate dehydrogenase (decarboxylating), catalyzes an NADPH regenerating reaction in the pentose phosphate pathway; required for growth on D-glucono-delta-lactone		http://db.yeastgenome.org/cgi-bin/locus.pl?locus=YGR256W
YDR083W	1.3	1.2		RRP8	Nucleolar protein involved in rRNA processing, pre-rRNA cleavage at site A2; also involved in telomere maintenance; mutation is synthetically lethal with a gar1 mutation		http://db.yeastgenome.org/cgi-bin/locus.pl?locus=YDR083W
YIL107C	1.3	1.2		PFK26	6-phosphofructo-2-kinase, inhibited by phosphoenolpyruvate and sn-glycerol 3-phosphate; has negligible fructose-2,6-bisphosphatase activity; transcriptional regulation involves protein kinase A		http://db.yeastgenome.org/cgi-bin/locus.pl?locus=YIL107C
YMR245W	1.2	1.2			Dubious open reading frame unlikely to encode a functional protein, based on available experimental and comparative sequence data		http://db.yeastgenome.org/cgi-bin/locus.pl?locus=YMR245W
YPR121W	1.2	1.2		THI22	Protein with similarity to hydroxymethylpyrimidine phosphate kinases; member of a gene family with THI20 and THI21; not required for thiamine biosynthesis		http://db.yeastgenome.org/cgi-bin/locus.pl?locus=YPR121W
YJL145W	1.2	1.2		SFH5	Non-classical phosphatidylinositol transfer protein (PITP); exhibits PI- but not PC-transfer activity; localizes to the peripheral endoplasmic reticulum, cytosol and microsomes; similar to Sec14p		http://db.yeastgenome.org/cgi-bin/locus.pl?locus=YJL145W
YFR032C	1.2	1.2			Putative protein of unknown function; non-essential gene identified in a screen for mutants with increased levels of rDNA transcription; expressed at high levels during sporulation		http://db.yeastgenome.org/cgi-bin/locus.pl?locus=YFR032C
YDR274C	1.2	1.2			Dubious open reading frame unlikely to encode a functional protein, based on available experimental and comparative sequence data		http://db.yeastgenome.org/cgi-bin/locus.pl?locus=YDR274C
YOR280C	1.1	1.2		FSH3	Putative serine hydrolase; likely target of Cyc8p-Tup1p-Rfx1p transcriptional regulation; sequence is similar to S. cerevisiae Fsh1p and Fsh2p and the human candidate tumor suppressor OVCA2		http://db.yeastgenome.org/cgi-bin/locus.pl?locus=YOR280C
YDR352W	1	1.2			Putative protein of unknown function		http://db.yeastgenome.org/cgi-bin/locus.pl?locus=YDR352W
YOR124C	1	1.2		UBP2	Ubiquitin-specific protease that removes ubiquitin from ubiquitinated proteins; interacts with Rsp5p and is required for MVB sorting of membrane proteins; can cleave polyubiquitin and has isopeptidase activity		http://db.yeastgenome.org/cgi-bin/locus.pl?locus=YOR124C
YOL162W	0.9	1.2			Putative protein of unknown function; member of the Dal5p subfamily of the major facilitator family		http://db.yeastgenome.org/cgi-bin/locus.pl?locus=YOL162W
YDR443C	1.3	1.15		SSN2	Subunit of the RNA polymerase II mediator complex; associates with core polymerase subunits to form the RNA polymerase II holoenzyme; required for stable association of Srb10p-Srb11p kinase; essential for transcriptional regulation		http://db.yeastgenome.org/cgi-bin/locus.pl?locus=YDR443C
YNL054W	1.2	1.15		VAC7	Integral vacuolar membrane protein involved in vacuole inheritance and morphology; activates Fab1p kinase activity under basal conditions and also after hyperosmotic shock		http://db.yeastgenome.org/cgi-bin/locus.pl?locus=YNL054W
YNL098C	1.5	1.1		RAS2	GTP-binding protein that regulates the nitrogen starvation response, sporulation, and filamentous growth; farnesylation and palmitoylation required for activity and localization to plasma membrane; homolog of mammalian Ras proto-oncogenes		http://db.yeastgenome.org/cgi-bin/locus.pl?locus=YNL098C
YNL226W	1.4	1.1			Dubious open reading frame unlikely to encode a protein, based on available experimental and comparative sequence data; overlaps the verified gene JJJ1/YNL227C		http://db.yeastgenome.org/cgi-bin/locus.pl?locus=YNL226W
YKR092C	1.3	1.1		SRP40	Nucleolar, serine-rich protein with a role in preribosome assembly or transport; may function as a chaperone of small nucleolar ribonucleoprotein particles (snoRNPs); immunologically and structurally to rat Nopp140		http://db.yeastgenome.org/cgi-bin/locus.pl?locus=YKR092C
YKR087C	1.3	1.1		OMA1	Metalloendopeptidase of the mitochondrial inner membrane, involved in turnover of membrane-embedded proteins; member of a family of predicted membrane-bound metallopeptidases in prokaryotes and higher eukaryotes		http://db.yeastgenome.org/cgi-bin/locus.pl?locus=YKR087C
YAL064C-A	1.3	1.1			Putative protein of unknown function; YAL064C-A is not an essential gene		http://db.yeastgenome.org/cgi-bin/locus.pl?locus=YAL064C-A
YER187W	1.2	1.1			Putative protein of unknown function; induced in respiratory-deficient cells		http://db.yeastgenome.org/cgi-bin/locus.pl?locus=YER187W
YPL265W	1.2	1.1		DIP5	Dicarboxylic amino acid permease, mediates high-affinity and high-capacity transport of L-glutamate and L-aspartate; also a transporter for Gln, Asn, Ser, Ala, and Gly		http://db.yeastgenome.org/cgi-bin/locus.pl?locus=YPL265W
YMR105C	1.2	1.1		PGM2	Phosphoglucomutase, catalyzes the conversion from glucose-1-phosphate to glucose-6-phosphate, which is a key step in hexose metabolism; functions as the acceptor for a Glc-phosphotransferase		http://db.yeastgenome.org/cgi-bin/locus.pl?locus=YMR105C
YCL049C	1.2	1.1			Protein of unknown function; localizes to membrane fraction; YCL049C is not an essential gene;		http://db.yeastgenome.org/cgi-bin/locus.pl?locus=YCL049C
YDR032C	1.1	1.1		PST2	Protein with similarity to members of a family of flavodoxin-like proteins; induced by oxidative stress in a Yap1p dependent manner; the authentic, non-tagged protein is detected in highly purified mitochondria in high-throughput studies		http://db.yeastgenome.org/cgi-bin/locus.pl?locus=YDR032C
YOR062C	1.1	1.1			Protein of unknown function; similar to YKR075Cp and Reg1p; expression regulated by glucose and Rgt1p; GFP-fusion protein is induced in response to the DNA-damaging agent MMS		http://db.yeastgenome.org/cgi-bin/locus.pl?locus=YOR062C
YNL109W	1.1	1.1			Dubious open reading frame unlikely to encode a protein, based on available experimental and comparative sequence data; partially overlaps the uncharacterized ORF YNL108C		http://db.yeastgenome.org/cgi-bin/locus.pl?locus=YNL109W
YDR286C	1.1	1.1			Putative protein of unknown function; predicted to have thiol-disulfide oxidoreductase active site		http://db.yeastgenome.org/cgi-bin/locus.pl?locus=YDR286C
YGR040W	1	1.1		KSS1	Mitogen-activated protein kinase (MAPK) involved in signal transduction pathways that control filamentous growth and pheromone response; the KSS1 gene is nonfunctional in S288C strains and functional in W303 strains		http://db.yeastgenome.org/cgi-bin/locus.pl?locus=YGR040W
YAL002W	1.3	1		VPS8	Membrane-associated protein that interacts with Vps21p to facilitate soluble vacuolar protein localization; component of the CORVET complex; required for localization and trafficking of the CPY sorting receptor; contains RING finger motif		http://db.yeastgenome.org/cgi-bin/locus.pl?locus=YAL002W
YER135C	1.2	1			Dubious open reading frame unlikely to encode a protein; YER135C is not an essential gene		http://db.yeastgenome.org/cgi-bin/locus.pl?locus=YER135C
YNL325C	1.1	1		FIG4	Phosphatidylinositol 3,5-bisphosphate (PtdIns[3,5]P) phosphatase; required for efficient mating and response to osmotic shock; physically associates with and regulated by Vac14p; contains a SAC1-like domain		http://db.yeastgenome.org/cgi-bin/locus.pl?locus=YNL325C
YPL105C	1.1	1			Protein of unknown function that may interact with ribosomes, based on co-purification experiments; authentic, non-tagged protein is detected in highly purified mitochondria in high-throughput studies		http://db.yeastgenome.org/cgi-bin/locus.pl?locus=YPL105C
YNL115C	1.1	1			Putative protein of unknown function; green fluorescent protein (GFP)-fusion protein localizes to mitochondria; YNL115C is not an essential gene		http://db.yeastgenome.org/cgi-bin/locus.pl?locus=YNL115C
YIL069C	1.05	1		RPS24B	Protein component of the small (40S) ribosomal subunit; identical to Rps24Ap and has similarity to rat S24 ribosomal protein		http://db.yeastgenome.org/cgi-bin/locus.pl?locus=YIL069C
YPL084W	1	1		BRO1	Cytoplasmic class E vacuolar protein sorting (VPS) factor that coordinates deubiquitination in the multivesicular body (MVB) pathway by recruiting Doa4p to endosomes		http://db.yeastgenome.org/cgi-bin/locus.pl?locus=YPL084W
YDR213W	1	1		UPC2	Sterol regulatory element binding protein, induces transcription of sterol biosynthetic genes and of DAN/TIR gene products; Ecm22p homolog; relocates from intracellular membranes to perinuclear foci on sterol depletion		http://db.yeastgenome.org/cgi-bin/locus.pl?locus=YDR213W
YOR285W	0.9	1			Protein of unknown function containing a rhodanese-like domain; localized to the mitochondrial outer membrane		http://db.yeastgenome.org/cgi-bin/locus.pl?locus=YOR285W
YDL197C	0.9	1		ASF2	Anti-silencing protein that causes derepression of silent loci when overexpressed		http://db.yeastgenome.org/cgi-bin/locus.pl?locus=YDL197C
YIR031C	1	0.8		DAL7	Malate synthase, role in allantoin degradation unknown; expression sensitive to nitrogen catabolite repression and induced by allophanate, an intermediate in allantoin degradation		http://db.yeastgenome.org/cgi-bin/locus.pl?locus=YIR031C
YDL041W			2.7		Dubious open reading frame unlikely to encode a protein, based on available experimental and comparative sequence data; overlaps the verified gene SIR2/YDL042C		http://db.yeastgenome.org/cgi-bin/locus.pl?locus=YDL041W
YLL023C			2.2		Transmembrane nucleoporin involved in nuclear pore complex (NPC) distribution, assembly or stabilization; highly conserved across species, orthologous to human TMEM33 and paralogous to Per33p		http://db.yeastgenome.org/cgi-bin/locus.pl?locus=YLL023C
YKL112W			2.2	ABF1	DNA binding protein with possible chromatin-reorganizing activity involved in transcriptional activation, gene silencing, and DNA replication and repair		http://db.yeastgenome.org/cgi-bin/locus.pl?locus=YKL112W
YLR192C			2	HCR1	Dual function protein involved in translation initiation as a substoichiometric component (eIF3j) of translation initiation factor 3 (eIF3) and required for processing of 20S pre-rRNA; binds to eIF3 subunits Rpg1p and Prt1p and 18S rRNA		http://db.yeastgenome.org/cgi-bin/locus.pl?locus=YLR192C
YKL048C			2	ELM1	Serine/threonine protein kinase that regulates cellular morphogenesis, septin behavior, and cytokinesis; required for the regulation of other kinases; forms part of the bud neck ring		http://db.yeastgenome.org/cgi-bin/locus.pl?locus=YKL048C
YLR358C			2		Dubious open reading frame unlikely to encode a protein, based on available experimental and comparative sequence data; partially overlaps the verified ORF RSC2/YLR357W		http://db.yeastgenome.org/cgi-bin/locus.pl?locus=YLR358C
YBL038W			1.9	MRPL16	Mitochondrial ribosomal protein of the large subunit		http://db.yeastgenome.org/cgi-bin/locus.pl?locus=YBL038W
YLR023C			1.9	IZH3	Membrane protein involved in zinc ion homeostasis, member of the four-protein IZH family, expression induced by zinc deficiency; deletion reduces sensitivity to elevated zinc and shortens lag phase, overexpression reduces Zap1p activity		http://db.yeastgenome.org/cgi-bin/locus.pl?locus=YLR023C
YLR384C			1.85	IKI3	Subunit of Elongator complex, which is required for modification of wobble nucleosides in tRNA; maintains structural integrity of Elongator; homolog of human IKAP, mutations in which cause familial dysautonomia (FD)		http://db.yeastgenome.org/cgi-bin/locus.pl?locus=YLR384C
YLR389C			1.8	STE23	Metalloprotease involved, with homolog Axl1p, in N-terminal processing of pro-a-factor to the mature form; member of the insulin-degrading enzyme family		http://db.yeastgenome.org/cgi-bin/locus.pl?locus=YLR389C
YKR082W			1.8	NUP133	Subunit of the Nup84p subcomplex of the nuclear pore complex (NPC), localizes to both sides of the NPC, required to establish a normal nucleocytoplasmic concentration gradient of the GTPase Gsp1p		http://db.yeastgenome.org/cgi-bin/locus.pl?locus=YKR082W
YDL117W			1.8	CYK3	SH3-domain protein located in the mother-bud neck and the cytokinetic actin ring; mutant phenotype and genetic interactions suggest a role in cytokinesis		http://db.yeastgenome.org/cgi-bin/locus.pl?locus=YDL117W
YLR099C			1.7	ICT1	Lysophosphatidic acid acyltransferase, responsible for enhanced phospholipid synthesis during organic solvent stress; null displays increased sensitivity to Calcofluor white; highly expressed during organic solvent stress		http://db.yeastgenome.org/cgi-bin/locus.pl?locus=YLR099C
YLR200W			1.7	YKE2	Subunit of the heterohexameric Gim/prefoldin protein complex involved in the folding of alpha-tubulin, beta-tubulin, and actin		http://db.yeastgenome.org/cgi-bin/locus.pl?locus=YLR200W
YDR179W-A			1.7		Putative protein of unknown function		http://db.yeastgenome.org/cgi-bin/locus.pl?locus=YDR179W-A
YLR043C			1.6	TRX1	Cytoplasmic thioredoxin isoenzyme of the thioredoxin system which protects cells against oxidative and reductive stress, forms LMA1 complex with Pbi2p, acts as a cofactor for Tsa1p, required for ER-Golgi transport and vacuole inheritance		http://db.yeastgenome.org/cgi-bin/locus.pl?locus=YLR043C
YOR089C			1.6	VPS21	Rab family GTPase required for endocytic transport and for sorting of vacuolar hydrolases; localized in endocytic intermediates; detected in mitochondria; geranylgeranylation required for membrane association; mammalian Rab5 homolog		http://db.yeastgenome.org/cgi-bin/locus.pl?locus=YOR089C
YLR426W			1.6		Putative protein of unknown function; the authentic, non-tagged protein is detected in highly purified mitochondria in high-throughput studies; proposed to be involved in resistance to mechlorethamine and streptozotocin		http://db.yeastgenome.org/cgi-bin/locus.pl?locus=YLR426W
YOR199W			1.6		Dubious open reading frame unlikely to encode a protein, based on available experimental and comparative sequence data		http://db.yeastgenome.org/cgi-bin/locus.pl?locus=YOR199W
YLR093C			1.6	NYV1	v-SNARE component of the vacuolar SNARE complex involved in vesicle fusion; inhibits ATP-dependent Ca(2+) transport activity of Pmc1p in the vacuolar membrane		http://db.yeastgenome.org/cgi-bin/locus.pl?locus=YLR093C
YLR450W			1.6	HMG2	One of two isozymes of HMG-CoA reductase that convert HMG-CoA to mevalonate, a rate-limiting step in sterol biosynthesis; overproduction induces assembly of peripheral ER membrane arrays and short nuclear-associated membrane stacks		http://db.yeastgenome.org/cgi-bin/locus.pl?locus=YLR450W
YLR285W			1.6	NNT1	Putative nicotinamide N-methyltransferase, has a role in rDNA silencing and in lifespan determination		http://db.yeastgenome.org/cgi-bin/locus.pl?locus=YLR285W
YLR238W			1.6	FAR10	Protein involved in recovery from cell cycle arrest in response to pheromone, in a Far1p-independent pathway; interacts with Far3p, Far7p, Far8p, Far9p, and Far11p; potential Cdc28p substrate		http://db.yeastgenome.org/cgi-bin/locus.pl?locus=YLR238W
YLR114C			1.55	AVL9	Conserved protein involved in exocytic transport from the Golgi; mutation is synthetically lethal with apl2 vps1 double mutation; member of a protein superfamily with orthologs in diverse organisms		http://db.yeastgenome.org/cgi-bin/locus.pl?locus=YLR114C
YLR102C			1.55	APC9	Subunit of the Anaphase-Promoting Complex/Cyclosome (APC/C), which is a ubiquitin-protein ligase required for degradation of anaphase inhibitors, including mitotic cyclins, during the metaphase/anaphase transition		http://db.yeastgenome.org/cgi-bin/locus.pl?locus=YLR102C
YLR092W			1.5	SUL2	High affinity sulfate permease; sulfate uptake is mediated by specific sulfate transporters Sul1p and Sul2p, which control the concentration of endogenous activated sulfate intermediates		http://db.yeastgenome.org/cgi-bin/locus.pl?locus=YLR092W
YLR217W			1.5		Dubious open reading frame unlikely to encode a protein, based on available experimental and comparative sequence data; partially overlaps the verified gene CPR6		http://db.yeastgenome.org/cgi-bin/locus.pl?locus=YLR217W
YLR262C-A			1.5	TMA7	Protein of unknown that associates with ribosomes; null mutant exhibits translation defects, altered polyribosome profiles, and resistance to the translation inhibitor anisomcyin		http://db.yeastgenome.org/cgi-bin/locus.pl?locus=YLR262C-A
YLR018C			1.5	POM34	Integral membrane protein of the nuclear pore; has an important role in maintaining the architecture of the pore complex		http://db.yeastgenome.org/cgi-bin/locus.pl?locus=YLR018C
YBL007C			1.5	SLA1	Cytoskeletal protein binding protein required for assembly of the cortical actin cytoskeleton; interacts with proteins regulating actin dynamics and proteins required for endocytosis; found in the nucleus and cell cortex; has 3 SH3 domains		http://db.yeastgenome.org/cgi-bin/locus.pl?locus=YBL007C
YLR231C			1.5	BNA5	Kynureninase, required for the de novo biosynthesis of NAD from tryptophan via kynurenine; expression regulated by Hst1p		http://db.yeastgenome.org/cgi-bin/locus.pl?locus=YLR231C
YKR078W			1.5		Cytoplasmic protein of unknown function, has similarity to Vps5p; potential Cdc28p substrate; contains a Phox homology (PX) domain and specifically binds phosphatidylinositol 3-phosphate (PtdIns-3-P)		http://db.yeastgenome.org/cgi-bin/locus.pl?locus=YKR078W
YBR156C			1.5	SLI15	Subunit of the conserved chromosomal passenger complex (CPC; Ipl1p-Sli15p-Bir1p-Nbl1p), which regulates kinetochore-microtubule attachments, activation of the spindle tension checkpoint, and mitotic spindle disassembly		http://db.yeastgenome.org/cgi-bin/locus.pl?locus=YBR156C
YLL033W			1.4	IRC19	Putative protein of unknown function; YLL033W is not an essential gene but mutant is defective in spore formation; null mutant displays increased levels of spontaneous Rad52p foci		http://db.yeastgenome.org/cgi-bin/locus.pl?locus=YLL033W
YLR427W			1.4	MAG2	Cytoplasmic protein of unknown function; induced in response to mycotoxin patulin; ubiquitinated protein similar to the human ring finger motif protein RNF10; predicted to be involved in repair of alkylated DNA due to interaction with MAG1		http://db.yeastgenome.org/cgi-bin/locus.pl?locus=YLR427W
YLL061W			1.4	MMP1	High-affinity S-methylmethionine permease, required for utilization of S-methylmethionine as a sulfur source; has similarity to S-adenosylmethionine permease Sam3p		http://db.yeastgenome.org/cgi-bin/locus.pl?locus=YLL061W
YLL001W			1.4	DNM1	Dynamin-related GTPase required for mitochondrial fission and morphology; assembles on the cytoplasmic face of mitochondrial tubules at sites at which division will occur; also participates in endocytosis and regulating peroxisome abundance		http://db.yeastgenome.org/cgi-bin/locus.pl?locus=YLL001W
YLR228C			1.4	ECM22	Sterol regulatory element binding protein, regulates transcription of sterol biosynthetic genes; contains Zn[2]-Cys[6] binuclear cluster; homologous to Upc2p; relocates from intracellular membranes to perinuclear foci on sterol depletion		http://db.yeastgenome.org/cgi-bin/locus.pl?locus=YLR228C
YER111C			1.4	SWI4	DNA binding component of the SBF complex (Swi4p-Swi6p), a transcriptional activator that in concert with MBF (Mbp1-Swi6p) regulates late G1-specific transcription of targets including cyclins and genes required for DNA synthesis and repair		http://db.yeastgenome.org/cgi-bin/locus.pl?locus=YER111C
YLR128W			1.4	DCN1	Scaffold-type E3 ligase required for cullin neddylation and ubiquitin ligase activation; contains a ubiquitin-binding domain (UBA) for ubiquitin and Nedd8 (Rub1p) interaction and a PONY domain involved in cullin binding and neddylation		http://db.yeastgenome.org/cgi-bin/locus.pl?locus=YLR128W
YLR063W			1.4		Putative S-adenosylmethionine-dependent methyltransferase; green fluorescent protein (GFP)-fusion protein localizes to the cytoplasm; YLR063W is not an essential gene		http://db.yeastgenome.org/cgi-bin/locus.pl?locus=YLR063W
YLR241W			1.4		Putative protein of unknown function, may be involved in detoxification		http://db.yeastgenome.org/cgi-bin/locus.pl?locus=YLR241W
YLR034C			1.35	SMF3	Putative divalent metal ion transporter involved in iron homeostasis; transcriptionally regulated by metal ions; member of the Nramp family of metal transport proteins		http://db.yeastgenome.org/cgi-bin/locus.pl?locus=YLR034C
YLR053C			1.35		Putative protein of unknown function		http://db.yeastgenome.org/cgi-bin/locus.pl?locus=YLR053C
YLR180W			1.3	SAM1	S-adenosylmethionine synthetase, catalyzes transfer of the adenosyl group of ATP to the sulfur atom of methionine; one of two differentially regulated isozymes (Sam1p and Sam2p)		http://db.yeastgenome.org/cgi-bin/locus.pl?locus=YLR180W
YLR370C			1.3	ARC18	Subunit of the ARP2/3 complex, which is required for the motility and integrity of cortical actin patches		http://db.yeastgenome.org/cgi-bin/locus.pl?locus=YLR370C
YLL021W			1.3	SPA2	Component of the polarisome, which functions in actin cytoskeletal organization during polarized growth; acts as a scaffold for Mkk1p and Mpk1p cell wall integrity signaling components; potential Cdc28p substrate		http://db.yeastgenome.org/cgi-bin/locus.pl?locus=YLL021W
YLL019C			1.3	KNS1	Nonessential putative protein kinase of unknown cellular role; member of the LAMMER family of protein kinases, which are serine/threonine kinases also capable of phosphorylating tyrosine residues		http://db.yeastgenome.org/cgi-bin/locus.pl?locus=YLL019C
YLR049C			1.3		Putative protein of unknown function		http://db.yeastgenome.org/cgi-bin/locus.pl?locus=YLR049C
YLR150W			1.3	STM1	Protein required for optimal translation under nutrient stress; perturbs association of Yef3p with ribosomes; involved in TOR signaling; binds G4 quadruplex and purine motif triplex nucleic acid; helps maintain telomere structure		http://db.yeastgenome.org/cgi-bin/locus.pl?locus=YLR150W
YLR124W			1.3		Dubious open reading frame unlikely to encode a protein, based on available experimental and comparative sequence data		http://db.yeastgenome.org/cgi-bin/locus.pl?locus=YLR124W
YLR443W			1.3	ECM7	Non-essential putative integral membrane protein; mutant has cell wall defects; transcription is induced under conditions of zinc deficiency		http://db.yeastgenome.org/cgi-bin/locus.pl?locus=YLR443W
YLR266C			1.3	PDR8	Transcription factor; targets include ATP-binding cassette (ABC) transporters, major facilitator superfamily transporters, and other genes involved in the pleiotropic drug resistance (PDR) phenomenon		http://db.yeastgenome.org/cgi-bin/locus.pl?locus=YLR266C
YLR176C			1.3	RFX1	Major transcriptional repressor of DNA-damage-regulated genes, recruits repressors Tup1p and Cyc8p to their promoters; involved in DNA damage and replication checkpoint pathway; similar to a family of mammalian DNA binding RFX1-4 proteins		http://db.yeastgenome.org/cgi-bin/locus.pl?locus=YLR176C
YLR052W			1.3	IES3	Subunit of the INO80 chromatin remodeling complex		http://db.yeastgenome.org/cgi-bin/locus.pl?locus=YLR052W
YML094C-A			1.3		Was YML095C-A. Now YML094C-A, Dubious open reading frame unlikely to encode a protein, based on available experimental and comparative sequence data; partially overlaps the verified gene GIM5/YML094W; deletion confers sensitivity to GSAO.		http://db.yeastgenome.org/cgi-bin/locus.pl?locus=YML095C-A
YLR324W			1.3	PEX30	Peroxisomal integral membrane protein, involved in negative regulation of peroxisome number; partially functionally redundant with Pex31p; genetic interactions suggest action at a step downstream of steps mediated by Pex28p and Pex29p		http://db.yeastgenome.org/cgi-bin/locus.pl?locus=YLR324W
YOR201C			1.3	MRM1	Ribose methyltransferase that modifies a functionally critical, conserved nucleotide in mitochondrial 21S rRNA		http://db.yeastgenome.org/cgi-bin/locus.pl?locus=YOR201C
YLR031W			1.3		Putative protein of unknown function		http://db.yeastgenome.org/cgi-bin/locus.pl?locus=YLR031W
YLR429W			1.3	CRN1	Coronin, cortical actin cytoskeletal component that associates with the Arp2p/Arp3p complex to regulate its activity; plays a role in regulation of actin patch assembly		http://db.yeastgenome.org/cgi-bin/locus.pl?locus=YLR429W
YLR057W			1.3		Putative protein of unknown function; YLR050C is not an essential gene		http://db.yeastgenome.org/cgi-bin/locus.pl?locus=YLR057W
YLR143W			1.3		Putative protein of unknown function; green fluorescent protein (GFP)-tagged protein localizes to the cytoplasm; YLR143W is not an essential gene		http://db.yeastgenome.org/cgi-bin/locus.pl?locus=YLR143W
YEL033W			1.3		Predicted metabolic role based on network analysis derived from ChIP experiments, a large-scale deletion study and localization of transcription factor binding sites; null mutant is sensitive to temperature oscillation in a cdc13-1 mutant		http://db.yeastgenome.org/cgi-bin/locus.pl?locus=YEL033W
YLR144C			1.3	ACF2	Intracellular beta-1,3-endoglucanase, expression is induced during sporulation; may have a role in cortical actin cytoskeleton assembly		http://db.yeastgenome.org/cgi-bin/locus.pl?locus=YLR144C
YLR151C			1.3	PCD1	Peroxisomal nudix pyrophosphatase with specificity for coenzyme A and CoA derivatives, may function to remove potentially toxic oxidized CoA disulfide from peroxisomes to maintain the capacity for beta-oxidation of fatty acids		http://db.yeastgenome.org/cgi-bin/locus.pl?locus=YLR151C
YLR089C			1.3	ALT1	Alanine transaminase (glutamic pyruvic transaminase); involved in alanine biosynthetic and catabolic processes; the authentic, non-tagged protein is detected in highly purified mitochondria in high-throughput studies		http://db.yeastgenome.org/cgi-bin/locus.pl?locus=YLR089C
YLR017W			1.3	MEU1	Methylthioadenosine phosphorylase (MTAP), catalyzes the initial step in the methionine salvage pathway; affects polyamine biosynthesis through regulation of ornithine decarboxylase (Spe1p) activity; regulates ADH2 gene expression		http://db.yeastgenome.org/cgi-bin/locus.pl?locus=YLR017W
YLR381W			1.3	CTF3	Outer kinetochore protein that forms a complex with Mcm16p and Mcm22p; may bind the kinetochore to spindle microtubules		http://db.yeastgenome.org/cgi-bin/locus.pl?locus=YLR381W
YLR065C			1.3		Putative protein of unknown function; YLR065C is not an essential gene		http://db.yeastgenome.org/cgi-bin/locus.pl?locus=YLR065C
YLR205C			1.3	HMX1	ER localized, heme-binding peroxidase involved in the degradation of heme; does not exhibit heme oxygenase activity despite similarity to heme oxygenases; expression regulated by AFT1		http://db.yeastgenome.org/cgi-bin/locus.pl?locus=YLR205C
YLR255C			1.3		Dubious ORF unlikely to encode a functional protein, based on available experimental and comparative sequence data		http://db.yeastgenome.org/cgi-bin/locus.pl?locus=YLR255C
YLR130C			1.25	ZRT2	Low-affinity zinc transporter of the plasma membrane; transcription is induced under low-zinc conditions by the Zap1p transcription factor		http://db.yeastgenome.org/cgi-bin/locus.pl?locus=YLR130C
YLL063C			1.25	AYT1	Acetyltransferase; catalyzes trichothecene 3-O-acetylation, suggesting a possible role in trichothecene biosynthesis		http://db.yeastgenome.org/cgi-bin/locus.pl?locus=YLL063C
YLR225C			1.2		Putative protein of unknown function; green fluorescent protein (GFP)-fusion protein localizes to the cytoplasm; YLR225C is not an essential gene		http://db.yeastgenome.org/cgi-bin/locus.pl?locus=YLR225C
YLL007C			1.2		Putative protein of unknown function; green fluorescent protein (GFP)-fusion protein localizes to the cytoplasm; YLL007C is not an essential gene		http://db.yeastgenome.org/cgi-bin/locus.pl?locus=YLL007C
YKL076C			1.2	PSY1	Dubious open reading frame, unlikely to encode a protein; not conserved in closely related Saccharomyces species; 69% of ORF overlaps the uncharacterized ORF YKL075C		http://db.yeastgenome.org/cgi-bin/locus.pl?locus=YKL076C
YLR020C			1.2	YEH2	Steryl ester hydrolase, catalyzes steryl ester hydrolysis at the plasma membrane; involved in sterol metabolism		http://db.yeastgenome.org/cgi-bin/locus.pl?locus=YLR020C
YLR257W			1.2		Putative protein of unknown function		http://db.yeastgenome.org/cgi-bin/locus.pl?locus=YLR257W
YLR299W			1.2	ECM38	Gamma-glutamyltranspeptidase, major glutathione-degrading enzyme; involved in detoxification of electrophilic xenobiotics; expression induced mainly by nitrogen starvation		http://db.yeastgenome.org/cgi-bin/locus.pl?locus=YLR299W
YLR218C			1.2		Protein that localizes to the mitochondrial intermembrane space via the Mia40p-Erv1p system; mutants exhibit glycogen storage defects and growth defects on a non-fermentable carbon source; contains twin cysteine-x9-cysteine motifs		http://db.yeastgenome.org/cgi-bin/locus.pl?locus=YLR218C
YLR264W			1.2	RPS28B	Protein component of the small (40S) ribosomal subunit; nearly identical to Rps28Ap and has similarity to rat S28 ribosomal protein		http://db.yeastgenome.org/cgi-bin/locus.pl?locus=YLR264W
YLR083C			1.2	EMP70	Protein with a role in cellular adhesion and filamentous growth; similar to Tmn2p and Tmn3p; member of Transmembrane Nine family of proteins with 9 transmembrane segments; 24kDa cleavage product found in endosome-enriched membrane fractions		http://db.yeastgenome.org/cgi-bin/locus.pl?locus=YLR083C
YLR110C			1.2	CCW12	Cell wall mannoprotein, mutants are defective in mating and agglutination, expression is downregulated by alpha-factor		http://db.yeastgenome.org/cgi-bin/locus.pl?locus=YLR110C
YOR205C			1.2	FMP38	Protein of unknown function; null mutant is defective in respiration and interacts synthetically with prohibitin (phb1); the authentic, non-tagged protein is detected in purified mitochondria in high-throughput studies		http://db.yeastgenome.org/cgi-bin/locus.pl?locus=YOR205C
YLR284C			1.2	ECI1	Peroxisomal delta3,delta2-enoyl-CoA isomerase, hexameric protein that converts 3-hexenoyl-CoA to trans-2-hexenoyl-CoA, essential for the beta-oxidation of unsaturated fatty acids, oleate-induced		http://db.yeastgenome.org/cgi-bin/locus.pl?locus=YLR284C
YOR322C			1.2	LDB19	Protein involved in regulating the endocytosis of plasma membrane proteins by recruiting the ubiquitin ligase Rsp5p to its target; localization changes in response to nutrient levels; null mutant has reduced affinity for alcian blue dye		http://db.yeastgenome.org/cgi-bin/locus.pl?locus=YOR322C
YLR082C			1.2	SRL2	Protein of unknown function; overexpression suppresses the lethality caused by a rad53 null mutation		http://db.yeastgenome.org/cgi-bin/locus.pl?locus=YLR082C
YDR340W			1.2		Putative protein of unknown function		http://db.yeastgenome.org/cgi-bin/locus.pl?locus=YDR340W
YLR312C			1.2		Putative protein of unknown function		http://db.yeastgenome.org/cgi-bin/locus.pl?locus=YLR312C
YLR253W			1.15		Putative protein of unknown function; the authentic, non-tagged protein is detected in highly purified mitochondria in high-throughput studies; transcription is periodic during the metabolic cycle; YLR253W is not an essential gene		http://db.yeastgenome.org/cgi-bin/locus.pl?locus=YLR253W
YLR146C			1.15	SPE4	Spermine synthase, required for the biosynthesis of spermine and also involved in biosynthesis of pantothenic acid		http://db.yeastgenome.org/cgi-bin/locus.pl?locus=YLR146C
YLR265C			1.15	NEJ1	Protein involved in regulation of nonhomologous end joining; interacts with DNA ligase IV components Dnl4p and Lif1p; repressed by MAT heterozygosity; regulates cellular distribution of Lif1p		http://db.yeastgenome.org/cgi-bin/locus.pl?locus=YLR265C
YLR035C			1.15	MLH2	Protein involved in the mismatch repair of certain frameshift intermediates and involved in meiotic recombination; forms a complex with Mlh1p		http://db.yeastgenome.org/cgi-bin/locus.pl?locus=YLR035C
YLR072W			1.15		Protein of unknown function; green fluorescent protein (GFP)-fusion protein localizes to the cytoplasm in a punctate pattern; YLR072W is not an esssential gene		http://db.yeastgenome.org/cgi-bin/locus.pl?locus=YLR072W
YLR133W			1.1	CKI1	Choline kinase, catalyzing the first step in phosphatidylcholine synthesis via the CDP-choline (Kennedy pathway); exhibits some ethanolamine kinase activity contributing to phosphatidylethanolamine synthesis via the CDP-ethanolamine pathway		http://db.yeastgenome.org/cgi-bin/locus.pl?locus=YLR133W
YLR064W			1.1		Putative protein of unknown function; localizes to the endoplasmic reticulum with some nuclear pore complex association; highly conserved across species, orthologous to human TMEM33 and paralogous to Per33p; YLR064W is not an essential gene		http://db.yeastgenome.org/cgi-bin/locus.pl?locus=YLR064W
YLR025W			1.1	SNF7	One of four subunits of the endosomal sorting complex required for transport III (ESCRT-III); involved in the sorting of transmembrane proteins into the multivesicular body (MVB) pathway; recruited from the cytoplasm to endosomal membranes		http://db.yeastgenome.org/cgi-bin/locus.pl?locus=YLR025W
YLR024C			1.1	UBR2	Cytoplasmic ubiquitin-protein ligase (E3); required for ubiquitylation of Rpn4p; mediates formation of a Mub1p-Ubr2p-Rad6p complex		http://db.yeastgenome.org/cgi-bin/locus.pl?locus=YLR024C
YLR461W			1.1	PAU4	Member of the seripauperin multigene family encoded mainly in subtelomeric regions; active during alcoholic fermentation, regulated by anaerobiosis, negatively regulated by oxygen, repressed by heme		http://db.yeastgenome.org/cgi-bin/locus.pl?locus=YLR461W
YLR221C			1.1	RSA3	Protein with a likely role in ribosomal maturation, required for accumulation of wild-type levels of large (60S) ribosomal subunits; binds to the helicase Dbp6p in pre-60S ribosomal particles in the nucleolus		http://db.yeastgenome.org/cgi-bin/locus.pl?locus=YLR221C
YLR112W			1.1		Dubious open reading frame unlikely to encode a protein, based on available experimental and comparative sequence data		http://db.yeastgenome.org/cgi-bin/locus.pl?locus=YLR112W
YLR434C			1.1		Dubious open reading frame unlikely to encode a protein, based on available experimental and comparative sequence data; partially overlaps the verified ORF TSR2/YLR435W		http://db.yeastgenome.org/cgi-bin/locus.pl?locus=YLR434C
YLR300W			1.1	EXG1	Major exo-1,3-beta-glucanase of the cell wall, involved in cell wall beta-glucan assembly; exists as three differentially glycosylated isoenzymes		http://db.yeastgenome.org/cgi-bin/locus.pl?locus=YLR300W
YLR422W			1.1		Protein of unknown function with similarity to human DOCK proteins (guanine nucleotide exchange factors); interacts with Ino4p; green fluorescent protein (GFP)-fusion protein localizes to the cytoplasm, YLR422W is not an essential protein		http://db.yeastgenome.org/cgi-bin/locus.pl?locus=YLR422W
YLR081W			1.1	GAL2	Galactose permease, required for utilization of galactose; also able to transport glucose		http://db.yeastgenome.org/cgi-bin/locus.pl?locus=YLR081W
YLR073C			1.1		Protein that inhibits Doa4p deubiquitinating activity; contributes to ubiquitin homeostasis by regulating the conversion of free ubiquitin chains to ubiquitin monomers by Doa4p; GFP-fusion protein localizes to endosomes		http://db.yeastgenome.org/cgi-bin/locus.pl?locus=YLR073C
YLR108C			1.1		Protein of unknown function; green fluorescent protein (GFP)-fusion protein localizes to the nucleus; YLR108C is not an esssential gene		http://db.yeastgenome.org/cgi-bin/locus.pl?locus=YLR108C
YLR067C			1.1	PET309	Specific translational activator for the COX1 mRNA, also influences stability of intron-containing COX1 primary transcripts; localizes to the mitochondrial inner membrane; contains seven pentatricopeptide repeats (PPRs)		http://db.yeastgenome.org/cgi-bin/locus.pl?locus=YLR067C
YBR231C			1.1	SWC5	Protein of unknown function, component of the SWR1 complex, which exchanges histone variant H2AZ (Htz1p) for chromatin-bound histone H2A		http://db.yeastgenome.org/cgi-bin/locus.pl?locus=YBR231C
YLR207W			1.1	HRD3	Resident protein of the ER membrane that plays a central role in ER-associated protein degradation (ERAD), forms HRD complex with Hrd1p and ERAD determinants that engages in lumen to cytosol communication and coordination of ERAD events		http://db.yeastgenome.org/cgi-bin/locus.pl?locus=YLR207W
YLR121C			1.1	YPS3	Aspartic protease, attached to the plasma membrane via a glycosylphosphatidylinositol (GPI) anchor		http://db.yeastgenome.org/cgi-bin/locus.pl?locus=YLR121C
YLR170C			1	APS1	Small subunit of the clathrin-associated adaptor complex AP-1, which is involved in protein sorting at the trans-Golgi network; homolog of the sigma subunit of the mammalian clathrin AP-1 complex		http://db.yeastgenome.org/cgi-bin/locus.pl?locus=YLR170C
YLR345W			1		Similar to 6-phosphofructo-2-kinase/fructose-2,6-bisphosphatase enzymes responsible for the metabolism of fructoso-2,6-bisphosphate; mRNA expression is repressed by the Rfx1p-Tup1p-Ssn6p repressor complex; YLR345W is not an essential gene		http://db.yeastgenome.org/cgi-bin/locus.pl?locus=YLR345W
YLL044W			1		Dubious open reading frame unlikely to encode a protein, based on available experimental and comparative sequence data; transcription of both YLL044W and the overlapping gene RPL8B is reduced in the gcr1 null mutant		http://db.yeastgenome.org/cgi-bin/locus.pl?locus=YLL044W
YLL039C			1	UBI4	Ubiquitin, becomes conjugated to proteins, marking them for selective degradation via the ubiquitin-26S proteasome system; essential for the cellular stress response; encoded as a polyubiquitin precursor comprised of 5 head-to-tail repeats		http://db.yeastgenome.org/cgi-bin/locus.pl?locus=YLL039C
YLR070C			1	XYL2	Xylitol dehydrogenase, converts xylitol to D-xylulose; expression induced by xylose, even though this pentose sugar is not well utilized by S. cerevisiae; null mutant has cell wall defect		http://db.yeastgenome.org/cgi-bin/locus.pl?locus=YLR070C
YLR096W			1	KIN2	Serine/threonine protein kinase involved in regulation of exocytosis; localizes to the cytoplasmic face of the plasma membrane; closely related to Kin1p		http://db.yeastgenome.org/cgi-bin/locus.pl?locus=YLR096W
YLR004C			1	THI73	Putative plasma membrane permease proposed to be involved in carboxylic acid uptake and repressed by thiamine; substrate of Dbf2p/Mob1p kinase; transcription is altered if mitochondrial dysfunction occurs		http://db.yeastgenome.org/cgi-bin/locus.pl?locus=YLR004C
YLR398C			1	SKI2	Ski complex component and putative RNA helicase, mediates 3'-5' RNA degradation by the cytoplasmic exosome; null mutants have superkiller phenotype of increased viral dsRNAs and are synthetic lethal with mutations in 5'-3' mRNA decay		http://db.yeastgenome.org/cgi-bin/locus.pl?locus=YLR398C
YLR109W			1	AHP1	Thiol-specific peroxiredoxin, reduces hydroperoxides to protect against oxidative damage; function in vivo requires covalent conjugation to Urm1p		http://db.yeastgenome.org/cgi-bin/locus.pl?locus=YLR109W
YLR390W			1	ECM19	Putative protein of unknown function; the authentic, non-tagged protein is detected in highly purified mitochondria in high-throughput studies		http://db.yeastgenome.org/cgi-bin/locus.pl?locus=YLR390W
YLR014C			1	PPR1	Zinc finger transcription factor containing a Zn(2)-Cys(6) binuclear cluster domain, positively regulates transcription of genes involved in uracil biosynthesis; activity may be modulated by interaction with Tup1p		http://db.yeastgenome.org/cgi-bin/locus.pl?locus=YLR014C
YLR417W			1	VPS36	Component of the ESCRT-II complex; contains the GLUE (GRAM Like Ubiquitin binding in EAP45) domain which is involved in interactions with ESCRT-I and ubiquitin-dependent sorting of proteins into the endosome		http://db.yeastgenome.org/cgi-bin/locus.pl?locus=YLR417W
YLR356W			1		Mitochondrial mitophagy-specific protein; required primarily for mitophagy induced at the post-log phase; not required for other types of selective autophagy or macroautophagy; conserved within fungi, but not in higher eukaryotes		http://db.yeastgenome.org/cgi-bin/locus.pl?locus=YLR356W
YML012C-A		1.9			Was YML013C-A. Now YML012C-A, Dubious open reading frame unlikely to encode a protein, based on available experimental and comparative sequence data; partially overlaps the verified gene SEL1.		http://db.yeastgenome.org/cgi-bin/locus.pl?locus=YML013C-A
YFL023W		1.8		BUD27	Protein involved in bud-site selection, nutrient signaling, and gene expression controlled by TOR kinase; diploid mutants show a random budding pattern rather than the wild-type bipolar pattern; plays a role in regulating Ty1 transposition		http://db.yeastgenome.org/cgi-bin/locus.pl?locus=YFL023W
YPL102C		1.8			Dubious open reading frame, not conserved in closely related Saccharomyces species; deletion mutation enhances replication of Brome mosaic virus in S. cerevisiae, but this is likely due to effects on the overlapping gene ELP4		http://db.yeastgenome.org/cgi-bin/locus.pl?locus=YPL102C
YJL044C		1.6		GYP6	GTPase-activating protein (GAP) for the yeast Rab family member, Ypt6p; involved in vesicle mediated protein transport		http://db.yeastgenome.org/cgi-bin/locus.pl?locus=YJL044C
YPL178W		1.55		CBC2	Small subunit of the heterodimeric cap binding complex that also contains Sto1p, component of the spliceosomal commitment complex; interacts with Npl3p, possibly to package mRNA for export from the nucleus; contains an RNA-binding motif		http://db.yeastgenome.org/cgi-bin/locus.pl?locus=YPL178W
YCL010C		1.5		SGF29	Probable subunit of SAGA histone acetyltransferase complex		http://db.yeastgenome.org/cgi-bin/locus.pl?locus=YCL010C
YJR102C		1.4		VPS25	Component of the ESCRT-II complex, which is involved in ubiquitin-dependent sorting of proteins into the endosome		http://db.yeastgenome.org/cgi-bin/locus.pl?locus=YJR102C
YBL079W		1.4		NUP170	Subunit of the nuclear pore complex (NPC), required for NPC localization of specific nucleoporins; involved in nuclear envelope permeability and chromosome segregation; has similar to Nup157p; essential role, with Nup157p, in NPC assembly		http://db.yeastgenome.org/cgi-bin/locus.pl?locus=YBL079W
YNL025C		1.4		SSN8	Cyclin-like component of the RNA polymerase II holoenzyme, involved in phosphorylation of the RNA polymerase II C-terminal domain; involved in glucose repression and telomere maintenance		http://db.yeastgenome.org/cgi-bin/locus.pl?locus=YNL025C
YDR430C		1.4		CYM1	Lysine-specific metalloprotease of the mitochondrial intermembrane space, member of the pitrilysin family; degrades proteins and presequence peptides cleaved from imported proteins; required for normal mitochondrial morphology		http://db.yeastgenome.org/cgi-bin/locus.pl?locus=YDR430C
YJR032W		1.3		CPR7	Peptidyl-prolyl cis-trans isomerase (cyclophilin), catalyzes the cis-trans isomerization of peptide bonds N-terminal to proline residues; binds to Hsp82p and contributes to chaperone activity		http://db.yeastgenome.org/cgi-bin/locus.pl?locus=YJR032W
YOR096W		1.3		RPS7A	Protein component of the small (40S) ribosomal subunit, nearly identical to Rps7Bp; interacts with Kti11p; deletion causes hypersensitivity to zymocin; has similarity to rat S7 and Xenopus S8 ribosomal proteins		http://db.yeastgenome.org/cgi-bin/locus.pl?locus=YOR096W
YDR121W		1.3		DPB4	Shared subunit of DNA polymerase (II) epsilon and of ISW2/yCHRAC chromatin accessibility complex; involved in both chromosomal DNA replication and in inheritance of telomeric silencing		http://db.yeastgenome.org/cgi-bin/locus.pl?locus=YDR121W
YPL065W		1.3		VPS28	Component of the ESCRT-I complex (Stp22p, Srn2p, Vps28p, and Mvb12p), which is involved in ubiquitin-dependent sorting of proteins into the endosome; conserved C-terminal domain interacts with ESCRT-III subunit Vps20p		http://db.yeastgenome.org/cgi-bin/locus.pl?locus=YPL065W
YDR146C		1.3		SWI5	Transcription factor that activates transcription of genes expressed at the M/G1 phase boundary and in G1 phase; localization to the nucleus occurs during G1 and appears to be regulated by phosphorylation by Cdc28p kinase		http://db.yeastgenome.org/cgi-bin/locus.pl?locus=YDR146C
YMR312W		1.2		ELP6	Subunit of Elongator complex, which is required for modification of wobble nucleosides in tRNA; required for Elongator structural integrity		http://db.yeastgenome.org/cgi-bin/locus.pl?locus=YMR312W
YPL101W		1.2		ELP4	Subunit of Elongator complex, which is required for modification of wobble nucleosides in tRNA; required for Elongator structural integrity		http://db.yeastgenome.org/cgi-bin/locus.pl?locus=YPL101W
YLR357W		1.2		RSC2	Component of the RSC chromatin remodeling complex; required for expression of mid-late sporulation-specific genes; involved in telomere maintenance		http://db.yeastgenome.org/cgi-bin/locus.pl?locus=YLR357W
YPL002C		1.2		SNF8	Component of the ESCRT-II complex, which is involved in ubiquitin-dependent sorting of proteins into the endosome; appears to be functionally related to SNF7; involved in glucose derepression		http://db.yeastgenome.org/cgi-bin/locus.pl?locus=YPL002C
YDR435C		1.2		PPM1	Carboxyl methyltransferase, methylates the C terminus of the protein phosphatase 2A catalytic subunit (Pph21p or Pph22p), which is important for complex formation with regulatory subunits		http://db.yeastgenome.org/cgi-bin/locus.pl?locus=YDR435C
YPL219W		1.2		PCL8	Cyclin, interacts with Pho85p cyclin-dependent kinase (Cdk) to phosphorylate and regulate glycogen synthase, also activates Pho85p for Glc8p phosphorylation		http://db.yeastgenome.org/cgi-bin/locus.pl?locus=YPL219W
YBR015C		1.2		MNN2	Alpha-1,2-mannosyltransferase, responsible for addition of the first alpha-1,2-linked mannose to form the branches on the mannan backbone of oligosaccharides, localizes to an early Golgi compartment		http://db.yeastgenome.org/cgi-bin/locus.pl?locus=YBR015C
YPL071C		1.2			Putative protein of unknown function; green fluorescent protein (GFP)-fusion protein localizes to both the cytoplasm and the nucleus		http://db.yeastgenome.org/cgi-bin/locus.pl?locus=YPL071C
YNL096C		1.1		RPS7B	Protein component of the small (40S) ribosomal subunit, nearly identical to Rps7Ap; interacts with Kti11p; deletion causes hypersensitivity to zymocin; has similarity to rat S7 and Xenopus S8 ribosomal proteins		http://db.yeastgenome.org/cgi-bin/locus.pl?locus=YNL096C
YBR277C		1.1			Dubious open reading frame unlikely to encode a protein, based on available experimental and comparative sequence data; partially overlaps the verified gene YBR278W		http://db.yeastgenome.org/cgi-bin/locus.pl?locus=YBR277C
YKR074W		1.1			Putative protein of unknown function; epitope-tagged protein localizes to the cytoplasm; YKR074W is not an essential gene; null mutant displays elevated frequency of mitochondrial genome loss		http://db.yeastgenome.org/cgi-bin/locus.pl?locus=YKR074W
YBL039C		1.1		URA7	Major CTP synthase isozyme (see also URA8), catalyzes the ATP-dependent transfer of the amide nitrogen from glutamine to UTP, forming CTP, the final step in de novo biosynthesis of pyrimidines; involved in phospholipid biosynthesis		http://db.yeastgenome.org/cgi-bin/locus.pl?locus=YBL039C
YBR046C		1.1		ZTA1	NADPH-dependent quinone reductase, GFP-tagged protein localizes to the cytoplasm and nucleus; has similarity to E. coli quinone oxidoreductase and to human zeta-crystallin		http://db.yeastgenome.org/cgi-bin/locus.pl?locus=YBR046C
YOR304C-A		1.1			Protein of unknown function; green fluorescent protein (GFP)-fusion protein localizes to the cell periphery, cytoplasm, bud, and bud neck		http://db.yeastgenome.org/cgi-bin/locus.pl?locus=YOR304C-A
YGR109C		1.1		CLB6	B-type cyclin involved in DNA replication during S phase; activates Cdc28p to promote initiation of DNA synthesis; functions in formation of mitotic spindles along with Clb3p and Clb4p; most abundant during late G1		http://db.yeastgenome.org/cgi-bin/locus.pl?locus=YGR109C
YDR128W		1.1			Protein of unknown function; mtc5 is synthetically sick with cdc13-1		http://db.yeastgenome.org/cgi-bin/locus.pl?locus=YDR128W
YBL106C		1.1		SRO77	Protein with roles in exocytosis and cation homeostasis; functions in docking and fusion of post-Golgi vesicles with plasma membrane; homolog of Sro7p and Drosophila lethal giant larvae tumor suppressor; interacts with SNARE protein Sec9p		http://db.yeastgenome.org/cgi-bin/locus.pl?locus=YBL106C
YBR090C		1.1			Putative protein of unknown function; green fluorescent protein (GFP)-fusion protein localizes to the cytoplasm and nucleus		http://db.yeastgenome.org/cgi-bin/locus.pl?locus=YBR090C
YMR063W		1.1		RIM9	Protein of unknown function, involved in the proteolytic activation of Rim101p in response to alkaline pH; has similarity to A. nidulans PalI; putative membrane protein		http://db.yeastgenome.org/cgi-bin/locus.pl?locus=YMR063W
YBR278W		1		DPB3	Third-largest subunit of DNA polymerase II (DNA polymerase epsilon), required to maintain fidelity of chromosomal replication and also for inheritance of telomeric silencing; mRNA abundance peaks at the G1/S boundary of the cell cycle		http://db.yeastgenome.org/cgi-bin/locus.pl?locus=YBR278W
YPR053C		1			Dubious open reading frame unlikely to encode a protein, based on available experimental and comparative sequence data; partially overlaps verified gene NHP6A/YPR052C		http://db.yeastgenome.org/cgi-bin/locus.pl?locus=YPR053C
YGL166W		1		CUP2	Copper-binding transcription factor; activates transcription of the metallothionein genes CUP1-1 and CUP1-2 in response to elevated copper concentrations		http://db.yeastgenome.org/cgi-bin/locus.pl?locus=YGL166W
YJL123C		1			Protein of unknown function that may interact with ribosomes; green fluorescent protein (GFP)-fusion protein localizes to the cytoplasm and to COPI-coated vesicles (early Golgi); mtc1 is synthetically lethal with cdc13-1		http://db.yeastgenome.org/cgi-bin/locus.pl?locus=YJL123C
YDR357C		1			Protein of unknown function; green fluorescent protein (GFP)-fusion protein localizes to the cytoplasm in a punctate pattern		http://db.yeastgenome.org/cgi-bin/locus.pl?locus=YDR357C
YDR249C		1			Putative protein of unknown function		http://db.yeastgenome.org/cgi-bin/locus.pl?locus=YDR249C
YER180C		1		ISC10	Protein required for sporulation, transcript is induced 7.5 hours after induction of meiosis, expected to play significant role in the formation of reproductive cells		http://db.yeastgenome.org/cgi-bin/locus.pl?locus=YER180C
YOR058C		1		ASE1	Mitotic spindle midzone localized microtubule-associated protein (MAP) family member; required for spindle elongation and stabilization; undergoes cell cycle-regulated degradation by anaphase promoting complex; potential Cdc28p substrate		http://db.yeastgenome.org/cgi-bin/locus.pl?locus=YOR058C
YLR371W	2.6			ROM2	GDP/GTP exchange protein (GEP) for Rho1p and Rho2p; mutations are synthetically lethal with mutations in rom1, which also encodes a GEP		http://db.yeastgenome.org/cgi-bin/locus.pl?locus=YLR371W
YGR102C	1.7				Subunit of the trimeric GatFAB AmidoTransferase(AdT) complex; involved in the formation of Q-tRNAQ; transposon insertion mutant is salt sensitive and null mutant has growth defects; non-tagged protein is detected in purified mitochondria		http://db.yeastgenome.org/cgi-bin/locus.pl?locus=YGR102C
YKR057W	1.6			RPS21A	Protein component of the small (40S) ribosomal subunit; nearly identical to Rps21Bp and has similarity to rat S21 ribosomal protein		http://db.yeastgenome.org/cgi-bin/locus.pl?locus=YKR057W
YDR363W-A	1.5			SEM1	Component of the lid subcomplex of the regulatory subunit of the 26S proteasome; involved in mRNA export mediated by the TREX-2 complex (Sac3p-Thp1p); ortholog of human DSS1		http://db.yeastgenome.org/cgi-bin/locus.pl?locus=YDR363W-A
YPL226W	1.5			NEW1	ATP binding cassette protein that cosediments with polysomes and is required for biogenesis of the small ribosomal subunit; Asn/Gln-rich rich region supports [NU+] prion formation and susceptibility to [PSI+] prion induction		http://db.yeastgenome.org/cgi-bin/locus.pl?locus=YPL226W
YIL060W	1.4				Putative protein of unknown function; mutant accumulates less glycogen than does wild type; null mutation results in a decrease in plasma membrane electron transport; YIL060W is not an essential gene		http://db.yeastgenome.org/cgi-bin/locus.pl?locus=YIL060W
YKL157W	1.4			APE2	Aminopeptidase yscII; may have a role in obtaining leucine from dipeptide substrates; sequence coordinates have changed since RT-PCR analysis showed that the adjacent ORF YKL158W comprises the 5' exon of APE2/YKL157W		http://db.yeastgenome.org/cgi-bin/locus.pl?locus=YKL157W
YPR170C	1.4				Dubious open reading frame unlikely to encode a protein, based on available experimental and comparative sequence data; partially overlaps the dubious ORFs YPR169W-A and YPR170W-B		http://db.yeastgenome.org/cgi-bin/locus.pl?locus=YPR170C
YEL039C	1.4			CYC7	Cytochrome c isoform 2, expressed under hypoxic conditions; electron carrier of the mitochondrial intermembrane space that transfers electrons from ubiquinone-cytochrome c oxidoreductase to cytochrome c oxidase during cellular respiration		http://db.yeastgenome.org/cgi-bin/locus.pl?locus=YEL039C
YCR051W	1.3				Putative protein of unknown function; green fluorescent protein (GFP)-fusion protein localizes to the cytoplasm and nucleus; contains ankyrin (Ank) repeats; YCR051W is not an essential gene		http://db.yeastgenome.org/cgi-bin/locus.pl?locus=YCR051W
YFR036W	1.3			CDC26	Subunit of the Anaphase-Promoting Complex/Cyclosome (APC/C), which is a ubiquitin-protein ligase required for degradation of anaphase inhibitors, including mitotic cyclins, during the metaphase/anaphase transition		http://db.yeastgenome.org/cgi-bin/locus.pl?locus=YFR036W
YFR031C-A	1.3			RPL2A	Protein component of the large (60S) ribosomal subunit, identical to Rpl2Bp and has similarity to E. coli L2 and rat L8 ribosomal proteins		http://db.yeastgenome.org/cgi-bin/locus.pl?locus=YFR031C-A
YCL024W	1.3			KCC4	Protein kinase of the bud neck involved in the septin checkpoint, associates with septin proteins, negatively regulates Swe1p by phosphorylation, shows structural homology to bud neck kinases Gin4p and Hsl1p		http://db.yeastgenome.org/cgi-bin/locus.pl?locus=YCL024W
YBR184W	1.3				Putative protein of unknown function; YBR184W is not an essential gene		http://db.yeastgenome.org/cgi-bin/locus.pl?locus=YBR184W
YFR017C	1.3				Putative protein of unknown function; green fluorescent protein (GFP)-fusion protein localizes to the cytoplasm and is induced in response to the DNA-damaging agent MMS; YFR017C is not an essential gene		http://db.yeastgenome.org/cgi-bin/locus.pl?locus=YFR017C
YCR087C-A	1.3			LUG1	Putative protein of unknown function; green fluorescent protein (GFP)-fusion protein localizes to the nucleolus; YCR087C-A is not an essential gene		http://db.yeastgenome.org/cgi-bin/locus.pl?locus=YCR087C-A
YCL058C	1.2			FYV5	Protein involved in regulation of the mating pathway; binds with Matalpha2p to promoters of haploid-specific genes; required for survival upon exposure to K1 killer toxin; involved in ion homeostasis		http://db.yeastgenome.org/cgi-bin/locus.pl?locus=YCL058C
YOR221C	1.2			MCT1	Predicted malonyl-CoA:ACP transferase, putative component of a type-II mitochondrial fatty acid synthase that produces intermediates for phospholipid remodeling		http://db.yeastgenome.org/cgi-bin/locus.pl?locus=YOR221C
YGL064C	1.2			MRH4	Mitochondrial ATP-dependent RNA helicase of the DEAD-box family, plays an essential role in mitochondrial function		http://db.yeastgenome.org/cgi-bin/locus.pl?locus=YGL064C
YHR034C	1.2			PIH1	Protein of unresolved function; may function in protein folding and/or rRNA processing, interacts with a chaperone (Hsp82p), two chromatin remodeling factors (Rvb1p, Rvb2p) and two rRNA processing factors (Rrp43p, Nop58p)		http://db.yeastgenome.org/cgi-bin/locus.pl?locus=YHR034C
YIL018W	1.2			RPL2B	Protein component of the large (60S) ribosomal subunit, identical to Rpl2Ap and has similarity to E. coli L2 and rat L8 ribosomal proteins; expression is upregulated at low temperatures		http://db.yeastgenome.org/cgi-bin/locus.pl?locus=YIL018W
YBL102W	1.2			SFT2	Non-essential tetra-spanning membrane protein found mostly in the late Golgi, can suppress some sed5 alleles; may be part of the transport machinery, but precise function is unknown; similar to mammalian syntaxin 5		http://db.yeastgenome.org/cgi-bin/locus.pl?locus=YBL102W
YNL175C	1.2			NOP13	Nucleolar protein found in preribosomal complexes; contains an RNA recognition motif (RRM)		http://db.yeastgenome.org/cgi-bin/locus.pl?locus=YNL175C
YBR037C	1.2			SCO1	Copper-binding protein of the mitochondrial inner membrane, required for cytochrome c oxidase activity and respiration; may function to deliver copper to cytochrome c oxidase; has similarity to thioredoxins		http://db.yeastgenome.org/cgi-bin/locus.pl?locus=YBR037C
YFR007W	1.2				Putative kinase with similarity to the phosphoribulokinase/uridine kinase/bacterial pantothenate kinase (PRK/URK/PANK) subfamily of P-loop kinases		http://db.yeastgenome.org/cgi-bin/locus.pl?locus=YFR007W
YFL048C	1.2			EMP47	Integral membrane component of endoplasmic reticulum-derived COPII-coated vesicles, which function in ER to Golgi transport		http://db.yeastgenome.org/cgi-bin/locus.pl?locus=YFL048C
YMR320W	1.2				Dubious open reading frame unlikely to encode a protein, based on available experimental and comparative sequence data		http://db.yeastgenome.org/cgi-bin/locus.pl?locus=YMR320W
YHR096C	1.2			HXT5	Hexose transporter with moderate affinity for glucose, induced in the presence of non-fermentable carbon sources, induced by a decrease in growth rate, contains an extended N-terminal domain relative to other HXTs		http://db.yeastgenome.org/cgi-bin/locus.pl?locus=YHR096C
YKR003W	1.2			OSH6	Member of an oxysterol-binding protein family with overlapping, redundant functions in sterol metabolism and which collectively perform a function essential for viability; GFP-fusion protein localizes to the cell periphery		http://db.yeastgenome.org/cgi-bin/locus.pl?locus=YKR003W
YDR447C	1.2			RPS17B	Ribosomal protein 51 (rp51) of the small (40s) subunit; nearly identical to Rps17Ap and has similarity to rat S17 ribosomal protein		http://db.yeastgenome.org/cgi-bin/locus.pl?locus=YDR447C
YBR146W	1.2			MRPS9	Mitochondrial ribosomal protein of the small subunit		http://db.yeastgenome.org/cgi-bin/locus.pl?locus=YBR146W
YBR048W	1.1			RPS11B	Protein component of the small (40S) ribosomal subunit; identical to Rps11Ap and has similarity to E. coli S17 and rat S11 ribosomal proteins		http://db.yeastgenome.org/cgi-bin/locus.pl?locus=YBR048W
YPR063C	1.1				ER-localized protein of unknown function		http://db.yeastgenome.org/cgi-bin/locus.pl?locus=YPR063C
YOR177C	1.1			MPC54	Component of the meiotic outer plaque, a membrane-organizing center which is assembled on the cytoplasmic face of the spindle pole body during meiosis II and triggers the formation of the prospore membrane; potential Cdc28p substrate		http://db.yeastgenome.org/cgi-bin/locus.pl?locus=YOR177C
YKL070W	1.1				Putative protein of unknown function; expression induced in cells treated with mycotoxins patulin or citrinin; the authentic, non-tagged protein is detected in highly purified mitochondria in high-throughput studies		http://db.yeastgenome.org/cgi-bin/locus.pl?locus=YKL070W
YKR104W	1.1				Putative transporter of the multidrug resistance-associated protein (MRP) subfamily; contains a stop codon in S288C; adjacent ORFs YKR103W and YKR104W are merged in different strain backgrounds		http://db.yeastgenome.org/cgi-bin/locus.pl?locus=YKR104W
YKL041W	1.1			VPS24	One of four subunits of the endosomal sorting complex required for transport III (ESCRT-III); forms an ESCRT-III subcomplex with Did4p; involved in the sorting of transmembrane proteins into the multivesicular body (MVB) pathway		http://db.yeastgenome.org/cgi-bin/locus.pl?locus=YKL041W
YKR021W	1.1			ALY1	Protein proposed to regulate the endocytosis of plasma membrane proteins by recruiting the ubiquitin ligase Rsp5p to its target in the plasma membrane; green fluorescent protein (GFP)-fusion protein localizes to the cytoplasm		http://db.yeastgenome.org/cgi-bin/locus.pl?locus=YKR021W
YMR255W	1.1			GFD1	Coiled-coiled protein of unknown function, identified as a high-copy suppressor of a dbp5 mutation		http://db.yeastgenome.org/cgi-bin/locus.pl?locus=YMR255W
YER152C	1.1				Protein with 2-aminoadipate transaminase activity; shares amino acid similarity with the aminotransferases Aro8p and Aro9p; YER152C is not an essential gene		http://db.yeastgenome.org/cgi-bin/locus.pl?locus=YER152C
YFL063W	1.1				Dubious open reading frame, based on available experimental and comparative sequence data		http://db.yeastgenome.org/cgi-bin/locus.pl?locus=YFL063W
YNL100W	1.1				Putative protein of unknown function; non-tagged protein is detected in purified mitochondria; null mutant is viable and displays reduced respiratory growth and reduced frequency of mitochondrial genome loss		http://db.yeastgenome.org/cgi-bin/locus.pl?locus=YNL100W
YER163C	1.1				Putative protein of unknown function; green fluorescent protein (GFP)-fusion protein localizes to the cytoplasm and nucleus; periodically expressed during the metabolic cycle; weak similarity to bacterial cation transport protein		http://db.yeastgenome.org/cgi-bin/locus.pl?locus=YER163C
YDL013W	1			HEX3	Subunit of the Slx5-Slx8 SUMO-targeted ubiquitin ligase (STUbL) complex, stimulated by SUMO-modified substrates; contains a RING domain and two SIMs (SUMO-interacting motifs); forms SUMO-dependent nuclear foci, including DNA repair centers		http://db.yeastgenome.org/cgi-bin/locus.pl?locus=YDL013W
YCR063W	1			BUD31	Component of the SF3b subcomplex of the U2 snRNP; diploid mutants display a random budding pattern instead of the wild-type bipolar pattern		http://db.yeastgenome.org/cgi-bin/locus.pl?locus=YCR063W
YHR066W	1			SSF1	Constituent of 66S pre-ribosomal particles, required for ribosomal large subunit maturation; functionally redundant with Ssf2p; member of the Brix family		http://db.yeastgenome.org/cgi-bin/locus.pl?locus=YHR066W
YJR014W	1			TMA22	Protein of unknown function; associates with ribosomes and has a putative RNA binding domain; interacts with Tma20p; similar to human GRAP and human DRP1, which interacts with human Tma20p homolog MCT-1		http://db.yeastgenome.org/cgi-bin/locus.pl?locus=YJR014W
YGL154C	1			LYS5	Phosphopantetheinyl transferase involved in lysine biosynthesis; converts inactive apo-form of Lys2p (alpha-aminoadipate reductase) into catalytically active holo-form by posttranslational addition of phosphopantetheine		http://db.yeastgenome.org/cgi-bin/locus.pl?locus=YGL154C
YIL024C	1				Putative protein of unknown function; non-essential gene; expression directly regulated by the metabolic and meiotic transcriptional regulator Ume6p		http://db.yeastgenome.org/cgi-bin/locus.pl?locus=YIL024C
YER124C	1			DSE1	Daughter cell-specific protein, may regulate cross-talk between the mating and filamentation pathways; deletion affects cell separation after division and sensitivity to alpha-factor and drugs affecting the cell wall		http://db.yeastgenome.org/cgi-bin/locus.pl?locus=YER124C
